# Supplementary material for: Emissions Footprints of Agriculture Around the World 1970–2020: Decreasing Land Conversion, Regional Exceptions and Increasing Management Intensity
Source: Glob Chang Biol. 2025 Oct 2;31(10):e70528. doi: 10.1111/gcb.70528 (PMC12491833; doi:10.1111/gcb.70528)
Supplement: Supplementary file 2 — Data S2. gcb70528‐sup‐0001‐DataS2.xlsx. [file GCB-31-e70528-s001.xlsx]

## Sheet: Overview
Supporting Information B
This supporting information presents the crop categorization and the results of cumulative land-use emissions and LUC analysis
Table	Title	Sheet name
S2	Mapping of FAO Crop items to IMAGE Crop Classification	FAO_IMAGE_crop
S3	Total area converted from natural vegetation to agriculture by origin (Mha)	Natveg_to_AGRI_by_origin
S4	Total area converted from natural vegetation to agriculture by crops (Mha)	Natveg_to_AGRI_by_crops
S5	Total area converted from natural vegetation to agriculture by region (Mha)	Natveg_to_AGRI_by_region
S6	Total area converted from natural vegetation to agriculture by natural vegetation category & tropical-temperate regions (Mha)	Natveg_to_AGRI_by_tropical
S7	Cumulative land use emission 1970-2020 by crop-region pairing, shares of emissions by emission source and percent share of crop-region pairing in total cumulative global emissions	cumulative_share_by_sources
S8	Land use emission year 2020 by crop-region pairing, shares of emissions by emission source and percent share of crop-region pairing in total global emissions year 2020	2020_share_by_sources

## Sheet: FAO_IMAGE_crop
Mapping of FAO Crop items to IMAGE Crop Classification
		OUR STUDY	OTHER STUDIES
No	FAO Crops	IMAGE Classification	Hong et al (2021) Classification	Monfreda et al (2008) Classification
1	Abaca, manila hemp, raw	Plant-based fibers	Fiber	fiber
2	Agave fibres, raw, n.e.c.	Plant-based fibers	Fiber	fiber
3	Almonds, in shell	Vegetables & fruits	Pulses	tree nuts
4	Anise, badian, coriander, cumin, caraway, fennel and juniper berries, raw	Other non-food, luxury, spices	Spices	other
5	Apples	Vegetables & fruits	Fruit	fruit
6	Apricots	Vegetables & fruits	Fruit	fruit
7	Areca nuts	Vegetables & fruits	Spices	other
8	Artichokes	Vegetables & fruits	Vegetables	vegetables and melons
9	Asparagus	Vegetables & fruits	Vegetables	vegetables and melons
10	Avocados	Vegetables & fruits	Fruit	fruit
11	Bambara beans, dry	Pulses	Pulses	pulses
12	Bananas	Vegetables & fruits	Fruit	fruit
13	Barley	Other temperate cereals	Cereals	cereals
14	Beans, dry	Pulses	Pulses	pulses
15	Blueberries	Vegetables & fruits	Fruit	fruit
16	Brazil nuts, in shell	Vegetables & fruits	Pulses	tree nuts
17	Broad beans and horse beans, dry	Pulses	Pulses	pulses
18	Broad beans and horse beans, green	Pulses	Pulses	vegetables and melons
19	Buckwheat	Other temperate cereals	Cereals	cereals
20	Cabbages	Vegetables & fruits	Vegetables	vegetables and melons
21	Canary seed	Other temperate cereals	Cereals	cereals
22	Cantaloupes and other melons	Vegetables & fruits	Fruit	vegetables and melons
23	Carrots and turnips	Vegetables & fruits	Vegetables	vegetables and melons
24	Cashew nuts, in shell	Vegetables & fruits	Pulses	tree nuts
25	Cashewapple	Vegetables & fruits	Fruit	fruit
26	Cassava leaves	Vegetables & fruits	Vegetables
27	Cassava, fresh	Tropical roots and tubers	Vegetables	roots and tubers
28	Castor oil seeds	Tropical oil crops	Oil Crops	oil crops
29	Cauliflowers and broccoli	Vegetables & fruits	Vegetables	vegetables and melons
30	Cereals n.e.c.	Other temperate cereals	Cereals	cereals
31	Cherries	Vegetables & fruits	Fruit	fruit
32	Chestnuts, in shell	Vegetables & fruits	Pulses	tree nuts
33	Chick peas, dry	Pulses	Pulses	pulses
34	Chicory roots	Vegetables & fruits	Spices	other
35	Chillies and peppers, dry (Capsicum spp., Pimenta spp.), raw	Other non-food, luxury, spices	Spices	vegetables and melons
36	Chillies and peppers, green (Capsicum spp. and Pimenta spp.)	Other non-food, luxury, spices	Vegetables
37	Cinnamon and cinnamon-tree flowers, raw	Other non-food, luxury, spices	Spices	other
38	Cloves (whole stems), raw	Other non-food, luxury, spices	Spices	other
39	Cocoa beans	Other non-food, luxury, spices	Spices	other
40	Coconuts, in shell	Tropical oil crops	Oil Crops	oil crops
41	Coffee, green	Other non-food, luxury, spices	Spices	other
42	Cow peas, dry	Pulses	Pulses	pulses
43	Cranberries	Vegetables & fruits	Fruit	fruit
44	Cucumbers and gherkins	Vegetables & fruits	Vegetables	vegetables and melons
45	Currants	Vegetables & fruits	Fruit	fruit
46	Dates	Vegetables & fruits	Fruit	fruit
47	Edible roots and tubers with high starch or inulin content, n.e.c., fresh	Temperate roots and tubers	Vegetables	roots and tubers
48	Eggplants (aubergines)	Vegetables & fruits	Vegetables	vegetables and melons
49	Figs	Vegetables & fruits	Fruit	fruit
50	Flax, processed but not spun	Plant-based fibers	Fiber	fiber
51	Fonio	Tropical cereals	Cereals	cereals
52	Ginger, raw	Other non-food, luxury, spices	Spices	other
53	Gooseberries	Vegetables & fruits	Fruit	fruit
54	Grapes	Vegetables & fruits	Fruit	fruit
55	Green corn (maize)	Vegetables & fruits	Cereals	vegetables and melons
56	Green garlic	Other non-food, luxury, spices	Vegetables	vegetables and melons
57	Groundnuts, excluding shelled	Temperate oil crops	Oil Crops	oil crops
58	Hazelnuts, in shell	Vegetables & fruits	Pulses	tree nuts
59	Hempseed	Temperate oil crops	Oil Crops	oil crops
60	Hop cones	Other non-food, luxury, spices	Spices	other
61	Jojoba seeds	Tropical oil crops	Oil Crops
62	Jute, raw or retted	Plant-based fibers	Fiber	fiber
63	Kapok fruit	Tropical oil crops	Fiber	fiber
64	Karite nuts (sheanuts)	Tropical oil crops	Oil Crops	oil crops
65	Kenaf, and other textile bast fibres, raw or retted	Plant-based fibers	Fiber
66	Kiwi fruit	Vegetables & fruits	Fruit	fruit
67	Kola nuts	Vegetables & fruits	Spices	other
68	Leeks and other alliaceous vegetables	Vegetables & fruits	Vegetables
69	Lemons and limes	Vegetables & fruits	Fruit	fruit
70	Lentils, dry	Pulses	Pulses	pulses
71	Lettuce and chicory	Vegetables & fruits	Vegetables	vegetables and melons
72	Linseed	Temperate oil crops	Oil Crops	oil crops
73	Locust beans (carobs)	Pulses	Pulses	fruit
74	Lupins	Pulses	Pulses	pulses
75	Maize (corn)	Maize	Cereals	cereals
76	Mangoes, guavas and mangosteens	Vegetables & fruits	Fruit	fruit
77	Maté leaves	Other non-food, luxury, spices	Spices	other
78	Melonseed	Temperate oil crops	Oil Crops	oil crops
79	Millet	Tropical cereals	Cereals	cereals
80	Mixed grain	Other temperate cereals	Cereals	cereals
81	Mushrooms and truffles	Vegetables & fruits	Vegetables	vegetables and melons
82	Mustard seed	Temperate oil crops	Oil Crops	oil crops
83	Natural rubber in primary forms	Other non-food, luxury, spices	Fiber	other
84	Nutmeg, mace, cardamoms, raw	Other non-food, luxury, spices	Spices	other
85	Oats	Other temperate cereals	Cereals	cereals
86	Oil palm fruit	Oil, palm fruit	Oil Crops	oil crops
87	Okra	Vegetables & fruits	Vegetables	vegetables and melons
88	Olives	Temperate oil crops	Oil Crops	oil crops
89	Onions and shallots, dry (excluding dehydrated)	Vegetables & fruits	Vegetables	vegetables and melons
90	Onions and shallots, green	Vegetables & fruits	Vegetables	vegetables and melons
91	Oranges	Vegetables & fruits	Fruit	fruit
92	Other beans, green	Pulses	Pulses	vegetables and melons
93	Other berries and fruits of the genus vaccinium n.e.c.	Vegetables & fruits	Fruit	fruit
94	Other citrus fruit, n.e.c.	Vegetables & fruits	Fruit	fruit
95	Other fibre crops, raw, n.e.c.	Plant-based fibers	Fiber	fiber
96	Other fruits, n.e.c.	Vegetables & fruits	Fruit	cruit
97	Other nuts (excluding wild edible nuts and groundnuts), in shell, n.e.c.	Vegetables & fruits	Fruit	tree nuts
98	Other oil seeds, n.e.c.	Temperate oil crops	Oil Crops	oil crops
99	Other pome fruits	Vegetables & fruits	Fruit
100	Other pulses n.e.c.	Pulses	Pulses	forage
101	Other stimulant, spice and aromatic crops, n.e.c.	Other non-food, luxury, spices	Spices	other
102	Other stone fruits	Vegetables & fruits	Fruit	fruit
103	Other sugar crops n.e.c.	Sugar crops	Sugar	sugar crops
104	Other tropical fruits, n.e.c.	Vegetables & fruits	Fruit	fruit
105	Other vegetables, fresh n.e.c.	Vegetables & fruits	Vegetables	vegetables and melons
106	Papayas	Vegetables & fruits	Fruit	fruit
107	Peaches and nectarines	Vegetables & fruits	Fruit	fruit
108	Pears	Vegetables & fruits	Fruit	fruit
109	Peas, dry	Pulses	Pulses	pulses
110	Peas, green	Pulses	Vegetables	vegetables and melons
111	Pepper (Piper spp.), raw	Other non-food, luxury, spices	Spices	other
112	Peppermint, spearmint	Other non-food, luxury, spices	Spices	other
113	Persimmons	Other non-food, luxury, spices	Fruit	fruit
114	Pigeon peas, dry	Pulses	Pulses	pulses
115	Pineapples	Vegetables & fruits	Fruit	fruit
116	Pistachios, in shell	Vegetables & fruits	Pulses	tree nuts
117	Plantains and cooking bananas	Vegetables & fruits	Fruit	fruit
118	Plums and sloes	Vegetables & fruits	Fruit	fruit
119	Pomelos and grapefruits	Vegetables & fruits	Fruit	oil crops
120	Poppy seed	Temperate oil crops	Oil Crops	roots and tubers
121	Potatoes	Temperate roots and tubers	Vegetables	pulses
122	Pumpkins, squash and gourds	Vegetables & fruits	Vegetables	vegetables and melons
123	Pyrethrum, dried flowers	Other non-food, luxury, spices	Spices	other
124	Quinces	Vegetables & fruits	Fruit	fruit
125	Quinoa	Tropical cereals	Cereals	cereals
126	Ramie, raw or retted	Plant-based fibers	Fiber	fiber
127	Rape or colza seed	Temperate oil crops	Oil Crops	oil crops
128	Raspberries	Vegetables & fruits	Fruit	fruit
129	Rice	Rice	Cereals	cereals
130	Rye	Other temperate cereals	Cereals	cereals
131	Safflower seed	Temperate oil crops	Oil Crops	oil crops
132	Seed cotton, unginned	Plant-based fibers	Oil Crops	fiber
133	Sesame seed	Tropical oil crops	Oil Crops	oil crops
134	Sisal, raw	Plant-based fibers	Spices	fiber
135	Sorghum	Tropical cereals	Cereals	cereals
136	Sour cherries	Vegetables & fruits	Fruit	fruit
137	Soya beans	Soybeans	Oil Crops	oil crops
138	Spinach	Vegetables or fruits	Vegetables	vegetables and melons
139	Strawberries	Vegetables & fruits	Fruit	fruit
140	String beans	Pulses	Vegetables	vegetables and melons
141	Sugar beet	Sugar crops	Sugar	sugar crops
142	Sugar cane	Sugar crops	Sugar	sugar crops
143	Sunflower seed	Temperate oil crops	Oil Crops	oil crops
144	Sweet potatoes	Tropical roots and tubers	Vegetables	roots and tubers
145	Tallowtree seeds	Temperate oil crops	Oil Crops
146	Tangerines, mandarins, clementines	Vegetables & fruits	Fruit	fruit
147	Taro	Tropical roots and tubers	Vegetables	roots and tubers
148	Tea leaves	Other non-food, luxury, spices	Spices	other
149	Tomatoes	Vegetables & fruits	Vegetables	vegetables and melons
150	Triticale	Other temperate cereals	Cereals	cereals
151	True hemp, raw or retted	Plant-based fibers	Fiber	fiber
152	Tung nuts	Tropical oil crops	Oil Crops	oil crops
153	Unmanufactured tobacco	Other non-food, luxury, spices	Spices	other
154	Vanilla, raw	Other non-food, luxury, spices	Spices	other
155	Vetches	Pulses	Pulses	pulses
156	Walnuts, in shell	Vegetables & fruits	Pulses	tree nuts
157	Watermelons	Vegetables or fruits	Fruit	vegetables and melons
158	Grapefruit and pomelos	Vegetables & fruits	Fruit	fruit
159	Wheat	Wheat	Cereals	cereals
160	Yams	Tropical roots and tubers	Vegetables	roots and tubers
161	Yautia	Tropical roots and tubers	Vegetables	roots and tubers

## Sheet: cumulative_share_by_sources
Cumulative land use emission 1970-2020 by crop-region pairing, shares of emissions by emission source and percent share of crop-region pairing in total cumulative global emissions
						LUC			AGRI MANAGEMENT
CROP - REGION	Cumulative (GtCO2eq)	LUC (%)	AGRI (%)	Total (%)	share of total cumulative global emissions (%)	Natveg to AGRI	AGRI Transitions	N2O Land clearing	Agri Waste Burning	Wetland Rice	N2O Agri Residues	Synthetic Fertilizer	Manure Fertilizer	Peatland Drainage	Total (%)	share of total cumulative global emissions (%)
maize TOTAL	15.4756	62.466	37.534	100	11.6174	57.9427	3.86666	0.656632	0.892031	0	9.03845	19.8601	1.84694	5.89643	100	11.6174		Legend
Brazil	3.69399	95.7943	4.20567	100	2.77304	93.9569	0.933539	0.903838	0.42297	0	1.01123	1.25326	1.51821	0	100	2.77304		0
C. Europe	0.236485	6.85306	93.1469	100	0.177526	0.00241957	6.85064	0	1.59576	0	26.419	62.0654	3.06683	0	100	0.177526		20
Canada	0.368966	2.00124	97.9988	100	0.276978	1.14779	0.85345	0	0.227412	0	6.20794	14.138	0.117787	77.3076	100	0.276978		40
China	1.91206	27.6212	72.3788	100	1.43536	24.5708	3.01608	0.034374	0.0825732	0	7.50106	47.4381	3.87405	13.483	100	1.43536		60
E. Africa	0.163907	70.1566	29.8434	100	0.123043	61.3663	8.49655	0.293826	0.887773	0	7.4465	4.61945	3.40234	13.4873	100	0.123043		80
India	0.165812	7.4438	92.5562	100	0.124473	2.58125	4.85641	0.00613433	13.908	0	10.0043	51.7141	4.93628	11.9936	100	0.124473		100
Indonesia	1.07537	94.6501	5.34989	100	0.807265	92.2934	0.193989	2.16274	1.14512	0	1.28869	2.66233	0.253753	0	100	0.807265
Japan	0.000186827	0.432505	99.5675	100	0.000140249	0.000638569	0.431867	0	71.2667	0	2.37118	21.1443	4.7854	0	100	0.000140249
Kazakhstan region	0.0156159	7.18368	92.8163	100	0.0117227	3.91618	3.2675	0	13.6019	0	35.697	40.3911	3.12634	0	100	0.0117227
Korea	0.0355614	11.5154	88.4846	100	0.0266955	7.3645	4.15093	0	2.11964	0	10.5268	74.6154	1.22274	0	100	0.0266955
Mexico	0.542221	77.0214	22.9786	100	0.407039	69.5195	6.47397	1.02796	0.564141	0	7.51557	12.5216	2.37724	0	100	0.407039
Middle East	0.0179415	33.4806	66.5194	100	0.0134685	25.0543	8.42635	0	5.16511	0	19.5765	36.3052	5.47252	0	100	0.0134685
N. Africa	0.0102925	6.50768	93.4923	100	0.00772645	0	6.50768	0	0.858003	0	26.8974	62.5803	3.15657	0	100	0.00772645
Oceania	0.0352693	9.21981	90.7802	100	0.0264762	2.57384	6.63556	0.0104106	6.03926	0	2.75809	2.37432	30.9756	48.6329	100	0.0264762
Rest C. America	0.592774	95.1341	4.86592	100	0.444988	91.2974	2.60968	1.22696	0.695781	0	1.11626	1.37584	0.629458	1.04857	100	0.444988
Rest S. Africa	0.545309	91.5501	8.44994	100	0.409357	79.9487	11.5985	0.00292423	0.148769	0	3.6233	2.59177	2.0861	0	100	0.409357
Rest S. America	0.43147	56.1536	43.8464	100	0.3239	43.1713	12.4407	0.541594	1.61136	0	11.161	12.6928	5.18005	13.2012	100	0.3239
Rest S. Asia	0.069017	12.6263	87.3737	100	0.0518102	5.34531	7.25815	0.0228839	10.2308	0	11.6362	59.6341	5.87252	0	100	0.0518102
Russia	0.0790871	36.9014	63.0986	100	0.0593697	11.4866	25.4147	0	6.93716	0	24.8882	23.9312	0.790515	6.55158	100	0.0593697
SE. Asia	1.74911	82.0831	17.9169	100	1.31304	80.5512	0.237659	1.2943	1.61505	0	0.686073	1.53505	0.24706	13.8336	100	1.31304
South Africa	0.241525	66.9294	33.0706	100	0.18131	53.7769	12.9759	0.176628	0.142714	0	14.415	13.4255	5.0874	0	100	0.18131
Turkey	0.0374963	22.7435	77.2565	100	0.028148	10.6625	12.081	0	9.29259	0	15.9617	49.9684	2.03388	0	100	0.028148
Ukraine region	0.115169	28.0793	71.9207	100	0.086456	6.97878	21.1005	0	1.86529	0	27.4469	40.765	1.84341	0	100	0.086456
USA	2.18513	7.37231	92.6277	100	1.64035	1.39533	5.97301	0.00396938	0.296689	0	34.4474	56.4626	1.42104	0	100	1.64035
W. Africa	0.863428	95.2781	4.7219	100	0.648165	90.5342	4.11245	0.631483	0.19982	0	2.82501	0.910616	0.786457	0	100	0.648165
W. Europe	0.29241	11.4052	88.5948	100	0.219509	0	11.4052	0	1.13383	0	23.5441	61.877	2.03992	0	100	0.219509
non food, luxury, spices TOTAL	10.3535	69.8313	30.1687	100	7.77227	66.7082	1.82794	1.29508	0.201541	0	0.487777	3.73426	1.2533	24.4918	100	7.77227
Brazil	0.76111	95.5342	4.46581	100	0.571356	91.4554	2.79981	1.27899	0.306507	0	0.148735	0.447254	3.56332	0	100	0.571356
C. Europe	0.0432314	1.4093	98.5907	100	0.0324533	0.00139463	1.40791	0	0.329903	0	4.27246	18.4875	0.978733	74.5221	100	0.0324533
Canada	0.0275806	0.672551	99.3274	100	0.0207044	0.634695	0.037856	0	0.0208327	0	0.311941	1.22576	0.0436361	97.7253	100	0.0207044
China	0.520828	48.1778	51.8222	100	0.390979	41.3578	6.77142	0.0486469	0.0930255	0	2.50094	39.1337	10.0945	0	100	0.390979
E. Africa	0.351242	87.6711	12.3289	100	0.263673	84.2771	2.55828	0.835684	0.0928419	0	0.571022	0.666132	0.891164	10.1078	100	0.263673
India	0.0921402	35.9245	64.0755	100	0.0691685	29.9284	5.96966	0.0264907	5.96201	0	4.62637	49.1852	4.30189	0	100	0.0691685
Indonesia	4.46899	59.206	40.794	100	3.35482	57.1784	0.299593	1.72805	0.0324014	0	0.0753201	0.286975	0.142211	40.2571	100	3.35482
Japan	0.00684297	3.20615	96.7938	100	0.00513693	0	3.20615	0	0.2518	0	6.17669	86.2384	4.12693	0	100	0.00513693
Kazakhstan region	0.00186334	25.9404	74.0596	100	0.00139879	22.8614	3.07898	0	10.4543	0	19.9077	40.9556	2.74199	0	100	0.00139879
Korea	0.0140965	22.4948	77.5052	100	0.0105821	16.8289	5.66589	0	0.726689	0	5.41896	69.731	1.62862	0	100	0.0105821
Mexico	0.116456	89.8346	10.1654	100	0.0874221	81.4951	7.18033	1.15922	0.465744	0	1.15259	7.13278	1.41425	0	100	0.0874221
Middle East	0.00866248	11.4269	88.5731	100	0.00650282	0.945645	10.4813	0	3.20968	0	26.1243	52.8392	6.39989	0	100	0.00650282
N. Africa	0.0217827	22.6245	77.3755	100	0.016352	0.860915	21.7636	0	0.166359	0	6.07471	44.6699	26.4644	0	100	0.016352
Oceania	0.00232979	70.6796	29.3204	100	0.00174895	5.14204	65.488	0.0495758	8.08356	0	1.51496	11.0087	8.71317	0	100	0.00174895
Rest C. America	0.474193	98.4744	1.5256	100	0.355971	95.66	1.81283	1.00153	0.179015	0	0.184229	0.609501	0.552856	0	100	0.355971
Rest S. Africa	0.0775977	72.1669	27.8331	100	0.0582517	62.7076	9.41079	0.0484762	0.295925	0	0.741001	1.0978	2.01123	23.6872	100	0.0582517
Rest S. America	0.11952	72.6643	27.3357	100	0.0897226	54.8224	17.132	0.709935	1.06482	0	1.51199	4.48644	7.62657	12.6459	100	0.0897226
Rest S. Asia	0.191597	82.1974	17.8026	100	0.14383	78.0194	3.60765	0.570396	0.422357	0	0.95205	7.06252	0.902387	8.46326	100	0.14383
Russia	0.286048	1.40848	98.5915	100	0.214732	1.0705	0.337988	0	0.0483671	0	0.175383	0.585698	0.0667831	97.7153	100	0.214732
SE. Asia	1.96091	86.223	13.777	100	1.47203	84.261	0.384063	1.57797	0.206959	0	0.127456	0.757758	0.214746	12.4701	100	1.47203
South Africa	0.00319731	87.7466	12.2534	100	0.00240018	66.1872	21.3948	0.164643	1.1377	0	1.39593	4.62676	5.09303	0	100	0.00240018
Turkey	0.0168895	22.092	77.908	100	0.0126787	12.6336	9.45845	0	5.38452	0	10.1183	59.597	2.80813	0	100	0.0126787
Ukraine region	0.00292141	51.6153	48.3847	100	0.00219307	42.5098	9.10554	0	2.62627	0	7.91963	35.6104	2.22837	0	100	0.00219307
USA	0.009415	28.0384	71.9616	100	0.00706773	19.6034	8.43014	0.00493211	2.09743	0	12.9988	54.0859	2.77944	0	100	0.00706773
W. Africa	0.75586	89.2692	10.7308	100	0.567415	84.4159	4.20698	0.646337	0.0711721	0	0.459735	0.2845	0.884073	9.03135	100	0.567415
W. Europe	0.0182319	3.55774	96.4423	100	0.0136865	0	3.55774	0	0.871439	0	19.1486	74.3724	2.04975	0	100	0.0136865
palm oil TOTAL	6.69099	53.4243	46.5757	100	5.02285	51.7217	0.857503	0.845103	4.09695	0	2.23193	2.56526	0.207556	37.474	100	5.02285
Brazil	0.0869159	24.9783	75.0217	100	0.0652467	21.7458	3.13131	0.101127	73.2448	0	0.44535	0.711645	0.619915	0	100	0.0652467
China	0.00397623	20.0939	79.9061	100	0.00298491	17.7462	2.28654	0.0612078	58.3964	0	11.3898	6.81201	3.30784	1.49567e-05	100	0.00298491
E. Africa	0.00403359	5.96513	94.0349	100	0.00302797	3.92336	2.00836	0.0334095	77.6125	0	1.69971	0.825779	0.215986	13.6809	100	0.00302797
Indonesia	4.22262	58.6672	41.3328	100	3.16987	57.3602	0.259308	1.0477	0.692859	0	1.99189	1.9595	0.105262	36.5833	100	3.16987
Mexico	0.00830245	30.8302	69.1698	100	0.00623255	7.99899	22.7874	0.0438138	56.4521	0	5.93824	6.01899	0.760454	0	100	0.00623255
Oceania	0.00637521	15.3696	84.6304	100	0.00478579	1.56601	13.7999	0.00369912	51.1302	0	2.45607	29.6558	1.38831	0	100	0.00478579
Rest C. America	0.0293394	60.062	39.938	100	0.0220247	37.8479	21.6287	0.585398	20.2362	0	9.62729	9.1982	0.876329	0	100	0.0220247
Rest S. Africa	0.0366012	3.78557	96.2144	100	0.027476	3.57318	0.21156	0.000832336	6.84292	0	0.854025	0.737924	0.0669247	87.7126	100	0.027476
Rest S. America	0.0768754	50.1656	49.8344	100	0.0577094	39.9564	9.73113	0.478053	21.8252	0	5.98412	9.36749	2.5146	10.143	100	0.0577094
SE. Asia	1.4581	47.6447	52.3553	100	1.09458	45.68	1.36299	0.601749	4.359	0	2.7658	4.87826	0.234335	40.1179	100	1.09458
Turkey	0.00433071	0	100	100	0.00325101	0	0	0	100	0	0	0	0	0	100	0.00325101
W. Africa	0.651576	48.9197	51.0803	100	0.48913	47.404	1.07116	0.444517	0.795917	0	2.39481	0.657528	0.457394	46.7747	100	0.48913
plant based fibres TOTAL	3.23431	49.9066	50.0934	100	2.42796	44.1168	5.27227	0.51754	0	0	3.73759	10.0043	2.77925	33.5722	100	2.42796
Brazil	0.600453	97.9998	2.00018	100	0.450753	95.6382	0.579278	1.78233	0	0	0.49781	0.365664	1.1367	0	100	0.450753
C. Europe	0.00659352	0.368049	99.632	100	0.00494967	0.0125146	0.355535	0	0	0	3.02916	6.72253	2.33882	87.5414	100	0.00494967
Canada	0.0310633	15.1828	84.8172	100	0.0233188	14.0489	1.1339	0	0	0	0.384348	0.797028	0.045356	83.5905	100	0.0233188
China	0.387765	63.2886	36.7114	100	0.291091	61.009	2.19564	0.0840299	0	0	4.18998	27.7475	4.77393	0	100	0.291091
E. Africa	0.0750548	83.6938	16.3062	100	0.0563427	76.9767	6.04971	0.667425	0	0	1.8413	0.652856	3.74813	10.0639	100	0.0563427
India	0.103763	13.654	86.346	100	0.0778938	3.7806	9.84121	0.0322414	0	0	12.9023	60.7703	12.6733	0	100	0.0778938
Indonesia	0.940031	1.36669	98.6333	100	0.70567	1.32653	0.0208423	0.0193181	0	0	0.00263095	0.00328939	0.00847931	98.6189	100	0.70567
Japan	5.74763e-06	58.7375	41.2625	100	4.31467e-06	0	58.7375	0	0	0	2.96494	30.7083	7.58928	0	100	4.31467e-06
Kazakhstan region	0.0622331	16.3378	83.6622	100	0.0467176	5.29361	11.0442	0	0	0	31.8803	44.4689	7.31302	0	100	0.0467176
Korea	0.001078	54.728	45.272	100	0.000809242	32.0881	22.64	0	0	0	7.01736	35.6104	2.64416	0	100	0.000809242
Mexico	0.0122197	58.5228	41.4772	100	0.00917315	42.831	13.9918	1.70002	0	0	14.3543	20.5775	6.54547	0	100	0.00917315
Middle East	0.0115821	14.5779	85.4221	100	0.00869453	0.746516	13.8314	0	0	0	24.2308	50.3629	10.8284	0	100	0.00869453
N. Africa	0.00574972	2.68408	97.3159	100	0.00431624	0.470664	2.21342	0	0	0	31.2663	51.9681	14.0815	0	100	0.00431624
Oceania	0.0394414	42.5974	57.4026	100	0.0296082	13.386	29.0602	0.151188	0	0	4.52482	12.2487	40.6291	0	100	0.0296082
Rest C. America	0.0648918	98.0736	1.92644	100	0.0487135	91.7447	4.63142	1.69747	0	0	0.684961	0.818371	0.423108	0	100	0.0487135
Rest S. Africa	0.0715421	94.7363	5.26369	100	0.0537058	87.3187	7.41273	0.00484321	0	0	2.08091	0.94268	2.20988	0.0302139	100	0.0537058
Rest S. America	0.0611942	84.8368	15.1632	100	0.0459378	49.2923	34.8932	0.651301	0	0	4.64941	3.98028	6.53348	0	100	0.0459378
Rest S. Asia	0.087371	33.6985	66.3015	100	0.0655884	22.5136	11.0932	0.0916217	0	0	13.5294	43.8285	8.94363	0	100	0.0655884
Russia	0.0403823	4.26107	95.7389	100	0.0303145	4.0964	0.164674	0	0	0	3.3704	4.33492	0.52814	87.5055	100	0.0303145
SE. Asia	0.113156	52.9611	47.0389	100	0.0849452	51.6836	0.280959	0.996558	0	0	0.331901	0.906039	0.488209	45.3127	100	0.0849452
South Africa	0.0103146	90.4549	9.54511	100	0.00774304	36.8527	53.4947	0.107507	0	0	3.0956	3.14631	3.3032	0	100	0.00774304
Turkey	0.0134766	11.2996	88.7004	100	0.0101167	2.00954	9.29008	0	0	0	29.3844	55.0567	4.25922	0	100	0.0101167
Ukraine region	0.00279342	55.2548	44.7452	100	0.00209698	54.5616	0.693151	0	0	0	12.1996	23.7718	8.77385	0	100	0.00209698
USA	0.187113	58.6653	41.3347	100	0.140463	31.2127	27.4406	0.0120021	0	0	14.8005	23.045	3.48923	0	100	0.140463
W. Africa	0.286621	85.8681	14.1319	100	0.215163	79.2916	5.88469	0.691785	0	0	1.60548	0.371508	0.690861	11.4641	100	0.215163
W. Europe	0.0184239	34.9867	65.0133	100	0.0138306	0	34.9867	0	0	0	17.5074	43.3234	4.18254	0	100	0.0138306
pulses TOTAL	7.12528	58.8544	41.1456	100	5.34886	52.3991	5.96754	0.48771	1.94172	0	0.581157	4.66554	1.65102	32.3062	100	5.34886
Brazil	0.929464	94.8036	5.19643	100	0.697737	93.237	0.568399	0.998176	2.63658	0	0.0425744	0.267586	2.24855	0.00114242	100	0.697737
C. Europe	0.0137618	39.075	60.925	100	0.0103308	0	39.075	0	17.0809	0	10.0364	24.9216	8.88602	0	100	0.0103308
Canada	0.225574	10.3685	89.6315	100	0.169336	4.223	6.14548	0	0.216731	0	0.632001	5.45014	0.20971	83.1229	100	0.169336
China	0.378247	32.8054	67.1946	100	0.283945	30.9649	1.82832	0.012172	0.262165	0	1.56423	25.2502	4.93806	35.1799	100	0.283945
E. Africa	0.910445	69.4736	30.5264	100	0.68346	65.8095	3.0402	0.623944	0.150415	0	0.0748367	0.242459	0.678952	29.3797	100	0.68346
India	0.535752	62.84	37.16	100	0.402182	55.7111	6.9003	0.228531	3.69435	0	1.33283	25.5873	4.86429	1.68126	100	0.402182
Indonesia	1.41487	9.70835	90.2917	100	1.06213	9.39843	0.0640527	0.245866	0.992003	0	0.0174225	0.108979	0.0336072	89.1396	100	1.06213
Japan	0.00116694	5.90173	94.0983	100	0.000876009	0	5.90173	0	4.53746	0	14.5918	60.0141	14.9548	0	100	0.000876009
Kazakhstan region	0.00614916	67.051	32.949	100	0.0046161	29.6852	37.3658	0	16.6545	0	7.69892	0.740975	7.85461	0	100	0.0046161
Korea	0.00459038	32.4904	67.5096	100	0.00344594	19.821	12.6695	0	4.49162	0	4.4931	51.9679	6.55697	0	100	0.00344594
Mexico	0.114688	78.5062	21.4938	100	0.0860945	64.6929	12.7635	1.04987	2.42395	0	0.871504	13.4214	4.77685	0	100	0.0860945
Middle East	0.0112466	40.5606	59.4394	100	0.0084427	18.9371	21.6235	0	8.78621	0	14.8814	14.2384	21.5334	0	100	0.0084427
N. Africa	0.00874134	46.6055	53.3945	100	0.00656201	1.31611	45.2894	0	1.03965	0	8.44435	21.6168	22.2937	0	100	0.00656201
Oceania	0.116137	96.3141	3.68587	100	0.0871824	10.4517	85.8574	0.00501942	1.52173	0	0.696759	0	1.46738	0	100	0.0871824
Rest C. America	0.25379	88.9144	11.0856	100	0.190517	78.444	9.58348	0.886861	5.90856	0	0.0746573	1.27837	0.631648	3.19239	100	0.190517
Rest S. Africa	0.213278	92.6357	7.36426	100	0.160105	67.8406	24.7873	0.00778727	0.396364	0	0.201353	2.28135	2.05088	2.43432	100	0.160105
Rest S. America	0.115097	31.6014	68.3986	100	0.0864019	16.0911	15.3148	0.195481	6.30011	0	0.634039	1.13834	3.55409	56.772	100	0.0864019
Rest S. Asia	0.257121	93.8288	6.17117	100	0.193018	90.5562	3.08307	0.189541	2.49803	0	0.539495	1.38764	1.746	0	100	0.193018
Russia	0.056893	86.2861	13.7139	100	0.0427089	60.7357	25.5504	0	4.93385	0	5.02853	0.397435	1.69472	1.65936	100	0.0427089
SE. Asia	0.8159	57.2303	42.7697	100	0.612486	54.4713	1.79699	0.962067	3.03321	0	0.0530267	1.2732	0.261828	38.1484	100	0.612486
South Africa	0.00725584	89.3464	10.6536	100	0.00544687	74.5211	14.555	0.27027	2.74759	0	0.711301	3.11104	4.08365	0	100	0.00544687
Turkey	0.0473395	70.5818	29.4182	100	0.0355372	59.62	10.9618	0	7.2541	0	5.21094	14.2678	2.68529	0	100	0.0355372
Ukraine region	0.0264299	63.6643	36.3357	100	0.0198406	32.4529	31.2114	0	5.87952	0	7.02509	15.7896	5.41469	2.22684	100	0.0198406
USA	0.0330752	32.0759	67.9241	100	0.0248291	3.19928	28.8749	0.00167088	4.78777	0	10.8938	24.4616	3.66182	24.1191	100	0.0248291
W. Africa	0.604677	90.2893	9.71069	100	0.453923	82.8577	6.93808	0.49348	0.386703	0	0.188117	0.74632	1.07651	7.31305	100	0.453923
W. Europe	0.0235851	27.9159	72.0841	100	0.0177051	0	27.9159	0	7.33344	0	16.9841	36.0627	11.7038	0	100	0.0177051
rice TOTAL	22.1705	25.3489	74.6511	100	16.6431	23.6833	1.31416	0.351513	0.527485	60.9363	2.59594	7.43004	1.06049	2.10077	100	16.6431
Brazil	0.528155	83.2123	16.7877	100	0.396479	77.0265	3.95383	2.23197	3.72951	6.55307	1.65621	1.8866	2.9623	0	100	0.396479
C. Europe	0.00371516	5.19232	94.8077	100	0.00278893	0	5.19232	0	80.9326	2.51893	9.40777	0.171669	1.77668	0	100	0.00278893
China	3.98778	11.4255	88.5745	100	2.99358	10.7252	0.685792	0.0144839	0.0221588	67.5834	3.88426	15.673	1.41175	0	100	2.99358
E. Africa	0.142689	68.7925	31.2075	100	0.107115	61.3363	7.01424	0.441921	0.823623	9.69313	4.41478	0.519088	2.59238	13.1645	100	0.107115
India	2.15963	2.3974	97.6026	100	1.62121	0.536065	1.83835	0.0229901	0.702452	70.1073	5.81379	18.5357	2.41563	0.0277328	100	1.62121
Indonesia	2.08476	36.9871	63.0129	100	1.565	35.6355	0.399738	0.951852	0.538157	54.7977	1.48148	5.78759	0.407954	0	100	1.565
Japan	0.950459	2.65283	97.3472	100	0.713498	2.58602	0.0668081	0	0.00260074	92.1043	2.02897	2.83743	0.373897	0	100	0.713498
Kazakhstan region	0.0124041	7.57993	92.4201	100	0.00931162	2.85028	4.72965	0	4.43852	51.299	32.4439	2.43957	1.79902	0	100	0.00931162
Korea	0.369392	0.515155	99.4848	100	0.277298	0.058106	0.457049	0	0.0689366	90.3698	2.76278	5.96914	0.31423	0	100	0.277298
Mexico	0.00961856	27.9452	72.0548	100	0.00722053	14.3301	12.919	0.696094	28.9192	1.83699	11.955	26.0941	3.24954	0	100	0.00722053
Middle East	0.0282567	10.1615	89.8385	100	0.021212	2.32615	7.83538	0	1.02697	51.9244	30.2095	0	6.67761	0	100	0.021212
N. Africa	0.0444867	14.4476	85.5524	100	0.0333956	13.0624	1.38525	0	0.138113	60.9145	9.05048	13.2174	2.23186	0	100	0.0333956
Oceania	0.0342811	33.7851	66.2149	100	0.0257344	9.97524	23.7844	0.0254261	1.99522	4.37313	7.81094	0	52.0059	0.0297957	100	0.0257344
Rest C. America	0.113853	60.8136	39.1864	100	0.0854683	51.4941	8.24405	1.0754	12.6197	14.5987	3.61123	6.94786	1.40892	0	100	0.0854683
Rest S. Africa	0.0802868	84.5261	15.4739	100	0.0602703	60.9865	23.5378	0.00178972	1.23473	2.20515	3.18507	2.35089	1.59466	4.90342	100	0.0602703
Rest S. America	0.209462	43.318	56.682	100	0.15724	28.2559	14.6813	0.380732	2.8244	25.3911	9.15338	11.8011	5.81844	1.69364	100	0.15724
Rest S. Asia	4.00045	37.3841	62.6159	100	3.00309	36.4436	0.61095	0.329542	0.0385971	49.5227	1.53342	3.38972	0.763963	7.36741	100	3.00309
Russia	0.0243124	16.4195	83.5805	100	0.018251	1.60299	14.8165	0	15.2838	16.0646	14.6021	0.00986798	0.716292	36.9039	100	0.018251
SE. Asia	6.73359	23.4054	76.5946	100	5.05482	22.6083	0.401486	0.39566	0.304384	70.4111	0.705825	3.43541	0.290758	1.44705	100	5.05482
South Africa	0.000457485	12.8405	87.1595	100	0.000343429	4.98466	7.85447	0.00140916	83.3905	0.190676	2.34318	0.497176	0.737952	0	100	0.000343429
Turkey	0.0045773	24.5204	75.4796	100	0.00343612	16.2841	8.23631	0	26.6649	27.9058	18.4167	0.266337	2.22581	0	100	0.00343612
Ukraine region	0.0025821	8.68151	91.3185	100	0.00193835	1.01324	7.66827	0	74.2251	2.938	12.8083	0	1.34705	0	100	0.00193835
USA	0.10976	31.3386	68.6614	100	0.0823955	16.0939	15.2353	0.00952063	5.34969	15.321	31.658	14.3982	1.93452	0	100	0.0823955
W. Africa	0.476269	85.7144	14.2856	100	0.357529	78.0794	7.07634	0.558623	0.348762	6.81499	3.8198	2.34924	0.952838	0	100	0.357529
W. Europe	0.0222449	20.6914	79.3086	100	0.016699	0	20.6914	0	12.0696	10.4267	29.2531	19.9312	2.64582	4.9821	100	0.016699
soybeans TOTAL	8.94713	75.6126	24.3874	100	6.7165	65.6171	9.42319	0.572246	1.37857	0	3.64596	5.20538	1.92288	12.2346	100	6.7165
Brazil	4.38835	95.3684	4.63159	100	3.29428	90.3618	4.37418	0.632409	0.344352	0	0.815674	1.72318	1.74838	0	100	3.29428
C. Europe	0.0172202	64.7972	35.2028	100	0.012927	0.00486793	64.7923	0	13.4006	0	8.46155	10.5348	2.80585	0	100	0.012927
Canada	0.0441063	42.194	57.806	100	0.0331101	10.3164	31.8776	0	1.02885	0	15.8218	33.3993	1.04546	6.51054	100	0.0331101
China	0.414879	56.0452	43.9548	100	0.311444	53.1913	2.82381	0.0300704	0.379325	0	3.90732	22.7326	5.74538	11.1902	100	0.311444
E. Africa	0.346194	3.23232	96.7677	100	0.259883	2.23385	0.993489	0.00498521	0.428384	0	0.0381976	0.0256537	0.0206539	96.2548	100	0.259883
India	0.138775	30.0785	69.9215	100	0.104177	6.93554	23.109	0.0340433	14.7146	0	5.67706	44.2259	3.69294	1.61097	100	0.104177
Indonesia	0.645889	28.2593	71.7407	100	0.484861	27.1814	0.354988	0.722917	2.98331	0	0.176606	0.270445	0.147525	68.1628	100	0.484861
Japan	0.00516739	70.6342	29.3658	100	0.0038791	0	70.6342	0	1.4754	0	8.7529	13.113	6.02449	0	100	0.0038791
Kazakhstan region	0.000877317	32.716	67.284	100	0.000658591	0.00513335	32.7109	0	36.7104	0	23.2011	2.41034	4.96215	0	100	0.000658591
Korea	0.00622342	16.2548	83.7452	100	0.00467184	11.0405	5.21426	0	6.50273	0	11.0365	60.8623	5.34367	0	100	0.00467184
Mexico	0.03584	76.9105	23.0895	100	0.0269047	45.2528	30.9669	0.690733	7.56873	0	2.20778	11.5254	1.78761	0	100	0.0269047
Middle East	0.00220694	53.8553	46.1447	100	0.00165672	2.98206	50.8733	0	20.1799	0	14.6188	4.91435	6.43166	0	100	0.00165672
N. Africa	0.000708022	58.2438	41.7562	100	0.000531504	0.654511	57.5893	0	4.89557	0	19.83	11.0326	5.99804	0	100	0.000531504
Oceania	0.00486008	82.3128	17.6872	100	0.0036484	1.55657	80.7389	0.0173901	13.7755	0	1.89104	0	2.02065	0	100	0.0036484
Rest C. America	0.0117002	33.1137	66.8863	100	0.00878322	26.0101	6.7271	0.376493	17.951	0	0.712909	1.39621	0.244687	46.5815	100	0.00878322
Rest S. Africa	0.0147258	83.2244	16.7756	100	0.0110545	56.9068	26.3164	0.001189	7.38025	0	3.28122	4.06553	1.60875	0.439803	100	0.0110545
Rest S. America	1.78394	88.3371	11.6629	100	1.33918	72.7028	14.715	0.919326	0.351106	0	2.61076	1.71117	1.97673	5.01309	100	1.33918
Rest S. Asia	0.00890546	55.0753	44.9247	100	0.00668522	26.9222	28.0925	0.0605457	30.8367	0	1.52395	10.7113	1.85281	0	100	0.00668522
Russia	0.0276851	76.3482	23.6518	100	0.0207829	12.156	64.1922	0	7.30589	0	14.6501	0.387123	1.30868	0	100	0.0207829
SE. Asia	0.301583	31.1743	68.8257	100	0.226395	29.2228	1.43694	0.514587	10.6239	0	0.166779	0.55021	0.133043	57.3518	100	0.226395
South Africa	0.0356801	91.9331	8.06688	100	0.0267846	39.1014	52.7432	0.0885379	0.578251	0	4.03721	1.74384	1.70758	0	100	0.0267846
Turkey	0.00335674	48.1601	51.8399	100	0.00251986	21.0573	27.1028	0	40.2424	0	4.9744	5.69115	0.932013	0	100	0.00251986
Ukraine region	0.0240049	79.6699	20.3301	100	0.0180202	4.48155	75.1883	0	4.82298	0	9.5081	4.32869	1.67034	0	100	0.0180202
USA	0.625409	37.0832	62.9168	100	0.469487	2.48219	34.5952	0.0058325	0.589025	0	31.2363	27.1722	3.91936	0	100	0.469487
W. Africa	0.0493667	84.2654	15.7346	100	0.037059	74.3622	9.35517	0.548096	8.69137	0	1.91636	0.869186	0.768914	3.48875	100	0.037059
W. Europe	0.00948208	53.4675	46.5325	100	0.00711808	0	53.4675	0	11.703	0	20.0598	10.6983	4.07142	0	100	0.00711808
sugar crops TOTAL	8.44415	35.7822	64.2178	100	6.33892	32.5706	2.86562	0.345919	2.06599	0	8.05214	17.9308	1.47254	34.6963	100	6.33892
Brazil	1.2754	73.8863	26.1137	100	0.957424	66.4375	6.63957	0.809232	2.2534	0	8.06538	12.9395	2.85545	0	100	0.957424
C. Europe	0.142819	65.7099	34.2901	100	0.107212	61.145	4.56494	0	2.52866	0	11.711	18.5473	1.50308	0	100	0.107212
Canada	0.00953934	71.5463	28.4537	100	0.00716107	71.3422	0.20409	0	10.0312	0	6.72373	11.4637	0.235088	0	100	0.00716107
China	0.307846	26.9778	73.0222	100	0.231096	24.6797	2.25772	0.0404035	0.566861	0	10.9774	56.4458	4.02639	1.00577	100	0.231096
E. Africa	0.102271	52.1194	47.8806	100	0.0767734	48.333	3.40792	0.378458	2.65536	0	12.5551	6.31769	1.15799	25.1945	100	0.0767734
India	0.594057	1.93187	98.0681	100	0.445952	0.482326	1.44586	0.00368093	4.95567	0	14.6948	77.0554	1.33974	0.0224647	100	0.445952
Indonesia	1.66338	5.75442	94.2456	100	1.24868	5.2518	0.115325	0.387302	0.860688	0	0.456852	0.746885	0.0312405	92.1499	100	1.24868
Japan	0.0184633	3.59611	96.4039	100	0.0138602	0	3.59611	0	0.5677	0	17.8784	76.5513	1.40656	0	100	0.0138602
Kazakhstan region	0.00751578	22.3169	77.6831	100	0.005642	18.1929	4.12401	0	11.5385	0	32.3269	33.2264	0.591371	0	100	0.005642
Mexico	0.161977	41.1487	58.8513	100	0.121594	34.8157	5.95342	0.379669	2.05108	0	20.6001	35.2302	0.969869	0	100	0.121594
Middle East	0.0188913	7.9676	92.0324	100	0.0141815	5.74574	2.22186	0	4.75114	0	37.2171	47.7804	2.2838	0	100	0.0141815
N. Africa	0.0545784	7.67658	92.3234	100	0.0409713	0.240333	7.43625	0	0.279632	0	24.5079	65.9479	1.58806	0	100	0.0409713
Oceania	0.0768318	19.9357	80.0643	100	0.0576767	0	19.9339	0.00171753	3.68623	0	15.3426	25.5564	35.4791	0	100	0.0576767
Rest C. America	0.346807	68.561	31.439	100	0.260344	65.0912	2.28277	1.18702	0.440663	0	12.4284	17.4789	1.09116	0	100	0.260344
Rest S. Africa	0.0638731	26.3006	73.6994	100	0.0479488	21.5442	4.75349	0.0029006	2.13632	0	14.4946	10.356	1.34875	45.3637	100	0.0479488
Rest S. America	0.198927	39.3564	60.6436	100	0.149332	31.0655	8.0202	0.270742	7.83096	0	22.7429	25.0141	4.61076	0.444848	100	0.149332
Rest S. Asia	0.23625	35.8962	64.1038	100	0.17735	33.4228	2.22894	0.244511	2.45153	0	13.5487	46.7463	1.35729	0	100	0.17735
Russia	0.183797	64.9331	35.0669	100	0.137974	60.8344	4.09866	0	2.59608	0	15.8318	10.9258	0.2241	5.48911	100	0.137974
SE. Asia	1.80701	20.6209	79.3791	100	1.3565	20.0617	0.231036	0.328136	2.07052	0	1.42192	3.50283	0.0930935	72.2908	100	1.3565
South Africa	0.0873184	50.4047	49.5953	100	0.0655488	29.8403	20.4593	0.10508	0.507642	0	23.0862	22.1443	3.85714	0	100	0.0655488
Turkey	0.046909	61.4235	38.5765	100	0.035214	60.7749	0.64857	0	8.35835	0	18.4613	11.0544	0.702424	0	100	0.035214
Ukraine region	0.181137	77.1309	22.8691	100	0.135977	74.0758	3.05507	0	1.44445	0	11.0432	10.0803	0.301191	0	100	0.135977
USA	0.146403	12.9402	87.0598	100	0.109903	3.73015	9.20909	0.000988711	3.72272	0	31.3183	50.3947	1.62405	0	100	0.109903
W. Africa	0.0351256	71.5512	28.4488	100	0.0263684	58.3054	13.1328	0.11305	8.91075	0	14.1486	3.09543	1.8668	0.427247	100	0.0263684
W. Europe	0.676405	70.7456	29.2544	100	0.507769	68.7219	2.02378	0	0.351587	0	9.28624	15.4098	1.01195	3.1948	100	0.507769
temperate cereals TOTAL	4.12644	39.1867	60.8133	100	3.09767	27.5901	11.4994	0.0971826	3.25137	0	13.9068	25.6786	2.66437	15.3122	100	3.09767
Brazil	0.151094	86.2318	13.7682	100	0.113425	83.4825	1.99053	0.75876	11.6543	0	0.380634	0.492746	1.19094	0.0496017	100	0.113425
C. Europe	0.227919	10.3843	89.6157	100	0.171096	0.213698	10.1706	0	1.59138	0	26.5362	56.6594	4.82872	0	100	0.171096
China	0.181239	55.8275	44.1725	100	0.136054	54.4623	1.31748	0.0477396	0.980686	0	4.01326	21.3732	5.39174	12.4137	100	0.136054
E. Africa	0.3366	81.2117	18.7883	100	0.252681	77.339	3.40357	0.469105	0.408718	0	1.66754	1.03777	0.865408	14.8089	100	0.252681
India	0.0397563	10.9103	89.0897	100	0.0298445	9.93794	0.961046	0.0113443	62.1342	0	5.19069	17.5131	4.25173	0	100	0.0298445
Japan	0.00400895	16.7021	83.2979	100	0.00300947	0	16.7021	0	2.9382	0	12.2305	60.7908	7.33835	0	100	0.00300947
Kazakhstan region	0.110422	55.5906	44.4094	100	0.0828923	51.5652	4.0254	0	1.67943	0	16.6623	23.2385	2.82919	0	100	0.0828923
Korea	0.0116118	2.44732	97.5527	100	0.00871687	1.08877	1.35855	0	7.01458	0	8.72748	80.2635	1.54713	0	100	0.00871687
Mexico	0.0278404	68.0287	31.9713	100	0.0208994	46.9315	20.6719	0.425331	11.6257	0	6.13074	10.7906	3.42427	0	100	0.0208994
Middle East	0.0633142	21.3337	78.6663	100	0.0475292	2.87434	18.4593	0	1.85528	0	21.1772	42.9405	12.6934	0	100	0.0475292
N. Africa	0.0485194	25.4983	74.5017	100	0.0364229	0.498738	24.9995	0	0.197535	0	18.5916	38.6391	17.0735	0	100	0.0364229
Oceania	0.251536	73.4804	26.5196	100	0.188825	5.29246	68.1738	0.0141221	0.595402	0	6.89828	15.7679	3.25807	0	100	0.188825
Rest C. America	0.0131939	1.75853	98.2415	100	0.00990452	1.72141	0.0290693	0.0080416	24.7645	0	0.0493401	0.0268004	0.00564878	73.3951	100	0.00990452
Rest S. Africa	0.00517578	76.9268	23.0732	100	0.0038854	67.0667	9.85331	0.006746	15.7375	0	3.58041	2.47114	1.28418	0	100	0.0038854
Rest S. America	0.101612	74.3947	25.6053	100	0.0762791	53.5195	20.5091	0.366033	7.77879	0	6.44115	6.34492	4.0027	1.03775	100	0.0762791
Rest S. Asia	0.0142623	10.9336	89.0664	100	0.0107065	1.06684	9.81455	0.052162	49.8064	0	6.45172	20.9608	11.8475	0	100	0.0107065
Russia	0.663356	50.009	49.991	100	0.497973	34.8361	15.1729	0	0.760277	0	18.6321	25.1629	1.31184	4.12389	100	0.497973
SE. Asia	0.17641	18.7176	81.2824	100	0.132429	17.8045	0.652374	0.260754	12.6298	0	0.126809	0.190945	0.0602738	68.2745	100	0.132429
South Africa	0.0142766	79.2919	20.7081	100	0.0107173	58.2792	20.8862	0.126517	2.03125	0	8.40943	5.8765	4.3909	0	100	0.0107173
Turkey	0.0627728	6.53373	93.4663	100	0.0471228	1.81486	4.71887	0	6.41476	0	26.1026	55.8638	5.08517	0	100	0.0471228
Ukraine region	0.413764	57.9324	42.0676	100	0.310607	46.6048	11.3277	0	0.466757	0	10.7924	18.7599	1.4105	10.638	100	0.310607
USA	0.142137	20.5394	79.4606	100	0.1067	3.16603	17.3687	0.00460009	4.24097	0	25.4226	30.7364	3.0181	16.0425	100	0.1067
W. Africa	0.0269628	90.0059	9.9941	100	0.0202406	79.7688	9.59806	0.639004	7.22974	0	1.73581	0.441883	0.586671	0	100	0.0202406
W. Europe	0.574816	3.94146	96.0585	100	0.431508	0	3.94146	0	0.488009	0	27.5339	64.002	4.03467	0	100	0.431508
temperate oil crops TOTAL	2.82956	64.1757	35.8243	100	2.12411	36.5114	27.4951	0.169284	6.81626	0	6.59737	16.5221	3.84089	2.04762	100	2.12411
Brazil	0.0480012	35.9049	64.0951	100	0.0360339	30.2464	5.43715	0.221321	61.4469	0	0.268519	0.291771	2.08792	0	100	0.0360339
C. Europe	0.124714	54.71	45.29	100	0.0936212	0.0219081	54.6881	0	1.95446	0	11.8498	28.4502	3.0355	0	100	0.0936212
Canada	0.154866	43.1553	56.8447	100	0.116256	19.9686	23.1866	0	0.378634	0	16.5298	38.8122	1.12417	0	100	0.116256
China	0.614404	76.0802	23.9198	100	0.461225	67.517	8.52533	0.0378786	0.27515	0	2.65668	13.8695	7.11849	8.43792e-06	100	0.461225
E. Africa	0.162229	81.1649	18.8351	100	0.121784	72.6053	7.92328	0.636277	1.35352	0	0.742242	0.395116	0.736681	15.6075	100	0.121784
India	0.117411	20.5029	79.4971	100	0.0881388	5.64272	14.8496	0.0105528	28.9297	0	6.45497	34.0372	10.0752	0	100	0.0881388
Indonesia	0.0191611	0.949468	99.0505	100	0.014384	0.894459	0.00361208	0.0513977	99.033	0	0.00685765	0.00801802	0.00266672	0	100	0.014384
Japan	0.000238589	31.4391	68.5609	100	0.000179106	0	31.4391	0	45.1569	0	13.1144	8.8728	1.41677	0	100	0.000179106
Kazakhstan region	0.0174709	63.6412	36.3588	100	0.0131152	14.4532	49.1879	0	4.89272	0	11.4914	13.628	6.34681	0	100	0.0131152
Mexico	0.0186295	64.3393	35.6607	100	0.0139849	33.5199	30.133	0.686363	26.3348	0	2.50551	3.90648	2.91389	0	100	0.0139849
Middle East	0.0165098	22.5753	77.4247	100	0.0123937	3.95913	18.6162	0	5.59695	0	22.1841	42.337	7.30669	0	100	0.0123937
N. Africa	0.0435503	38.3119	61.6881	100	0.0326927	1.93354	36.3784	0	0.273865	0	12.6589	33.6086	15.1467	0	100	0.0326927
Oceania	0.169028	89.978	10.022	100	0.126888	5.88695	84.0846	0.00638989	1.3031	0	1.71812	6.34603	0.654792	0	100	0.126888
Rest C. America	0.0104853	13.0805	86.9195	100	0.00787122	9.93264	2.96881	0.179001	86.5562	0	0.215676	0.0999045	0.0477774	0	100	0.00787122
Rest S. Africa	0.0685997	94.1281	5.87188	100	0.0514969	66.1092	28.0154	0.00353933	1.83414	0	1.29124	1.15705	1.58945	0	100	0.0514969
Rest S. America	0.154827	76.0218	23.9782	100	0.116227	26.8486	48.8365	0.336654	7.41757	0	4.76502	5.85761	4.78733	1.15068	100	0.116227
Rest S. Asia	0.0242433	19.5194	80.4806	100	0.0181992	8.07961	11.3913	0.0485378	36.5393	0	8.41325	24.8751	10.653	0	100	0.0181992
Russia	0.178842	74.2241	25.7759	100	0.134254	32.2926	41.9315	0	1.38263	0	12.9314	10.2769	1.18497	0	100	0.134254
SE. Asia	0.221102	65.0473	34.9527	100	0.165979	61.6233	2.42211	1.00193	20.6039	0	0.203492	0.431984	0.211922	13.5014	100	0.165979
South Africa	0.0797419	91.7474	8.25257	100	0.0598613	38.3034	53.3114	0.132569	0.57902	0	2.88236	2.9038	1.88739	0	100	0.0598613
Turkey	0.0283905	28.4646	71.5354	100	0.0213124	5.43484	23.0298	0	13.5585	0	15.2495	37.9204	4.80697	0	100	0.0213124
Ukraine region	0.135884	67.8381	32.1619	100	0.102007	41.9875	25.8506	0	0.89972	0	11.7326	17.5457	1.9839	0	100	0.102007
USA	0.0451358	45.1892	54.8108	100	0.0338829	5.75771	39.4297	0.00184289	10.3921	0	14.7679	25.9492	3.70158	0	100	0.0338829
W. Africa	0.0626824	90.9214	9.07859	100	0.0470549	82.3956	7.91658	0.609216	4.93902	0	1.34399	0.448729	0.775468	1.57138	100	0.0470549
W. Europe	0.311398	40.99	59.01	100	0.233763	0	40.99	0	0.641196	0	13.6277	40.4406	4.3005	0	100	0.233763
temperate roots & tubers TOTAL	3.39725	15.0159	84.9841	100	2.55027	11.8843	3.02259	0.109004	4.5698	0	4.94197	13.3996	1.71157	60.3611	100	2.55027
Brazil	0.0498696	40.7372	59.2628	100	0.0374365	36.7455	3.23959	0.75212	55.3771	0	1.06329	1.13806	1.68442	0	100	0.0374365
C. Europe	0.0769429	3.68396	96.316	100	0.0577601	0.0337039	3.65025	0	3.98321	0	22.9566	65.9549	3.42128	0	100	0.0577601
Canada	0.0214113	25.3039	74.6961	100	0.0160732	17.03	8.27396	0	3.817	0	13.1426	38.7795	0.594092	18.3628	100	0.0160732
China	0.220153	31.407	68.593	100	0.165266	22.9391	8.45383	0.0140579	0.688192	0	7.63481	47.8661	12.4039	0	100	0.165266
E. Africa	0.121507	75.6607	24.3393	100	0.0912136	66.1665	8.98931	0.504908	2.05945	0	1.37834	1.35071	0.755931	18.7949	100	0.0912136
India	0.0870999	9.92172	90.0783	100	0.0653848	1.6412	8.27782	0.0026971	29.5719	0	10.2307	48.1023	1.71556	0.457841	100	0.0653848
Indonesia	1.89246	2.9253	97.0747	100	1.42064	2.84214	0.00891816	0.0742448	0.518397	0	0.0302044	0.0483441	0.00778638	96.47	100	1.42064
Japan	0.00928498	0.632781	99.3672	100	0.00697012	0	0.632781	0	1.08355	0	14.7307	81.0469	2.50612	0	100	0.00697012
Kazakhstan region	0.0117218	8.84318	91.1568	100	0.00879939	3.74728	5.0959	0	8.37013	0	38.0663	38.3567	6.36369	0	100	0.00879939
Korea	0.00539805	8.03259	91.9674	100	0.00405225	1.79321	6.23938	0	6.86067	0	11.8262	70.9215	2.35904	0	100	0.00405225
Mexico	0.0109551	44.8618	55.1382	100	0.00822386	35.6102	8.77167	0.479926	30.0155	0	8.36493	14.7849	1.97281	0	100	0.00822386
Middle East	0.0144864	12.5703	87.4297	100	0.0108748	2.41651	10.1538	0	7.44467	0	24.5756	50.1157	5.29372	0	100	0.0108748
N. Africa	0.0182268	11.3314	88.6686	100	0.0136826	0.808695	10.5227	0	0.723331	0	19.8464	62.8243	5.27457	0	100	0.0136826
Oceania	0.013092	15.9963	84.0037	100	0.00982803	0	15.9932	0.00311782	19.7635	0	5.70094	6.57734	51.7862	0.175729	100	0.00982803
Rest C. America	0.0190374	85.7754	14.2246	100	0.0142911	80.9844	3.6912	1.09986	8.78954	0	2.21507	2.60103	0.61893	0	100	0.0142911
Rest S. Africa	0.0304879	87.274	12.726	100	0.0228869	62.8338	24.4386	0.00162992	3.65927	0	4.50459	3.31186	1.2503	0	100	0.0228869
Rest S. America	0.107027	8.01844	91.9816	100	0.0803435	0.0298943	7.87657	0.111972	13.7528	0	4.58881	5.29549	4.54161	63.8029	100	0.0803435
Rest S. Asia	0.0488562	11.2725	88.7275	100	0.0366758	1.61517	9.49497	0.162316	16.9374	0	7.82712	29.0357	2.80942	32.118	100	0.0366758
Russia	0.131379	44.4542	55.5458	100	0.0986244	40.0506	4.40359	0	2.92514	0	21.4914	30.0194	1.10991	0	100	0.0986244
SE. Asia	0.169057	20.3086	79.6914	100	0.126909	19.6866	0.2776	0.344386	17.439	0	0.333069	0.453623	0.0618878	61.4038	100	0.126909
South Africa	0.0115194	43.762	56.238	100	0.00864744	21.0352	22.6887	0.0380892	2.93449	0	12.5632	10.3873	1.57538	28.7777	100	0.00864744
Turkey	0.0115988	14.1889	85.8111	100	0.00870704	10.4115	3.77739	0	33.306	0	19.0909	30.3545	3.05979	0	100	0.00870704
Ukraine region	0.0946774	37.6698	62.3302	100	0.0710732	36.9718	0.698091	0	1.84507	0	19.1334	39.205	2.14667	0	100	0.0710732
USA	0.0567	19.6069	80.3931	100	0.042564	4.31929	15.2808	0.00685049	9.86396	0	27.1118	41.6417	1.77564	0	100	0.042564
W. Africa	0.0430717	74.7909	25.2091	100	0.0323334	65.7405	8.53098	0.519413	6.74259	0	1.72333	0.528993	0.713732	15.5004	100	0.0323334
W. Europe	0.121233	7.10323	92.8968	100	0.0910081	0	7.10323	0	1.70995	0	21.7677	67.2162	2.20296	0	100	0.0910081
tropical cereals TOTAL	7.06711	68.347	31.653	100	5.3052	64.2865	3.58055	0.480007	1.51932	0	2.81363	3.68822	1.61611	22.0157	100	5.3052
Brazil	0.123218	72.9888	27.0112	100	0.0924982	67.6745	4.8312	0.483025	22.7455	0	0.877081	0.71464	2.25864	0.415334	100	0.0924982
C. Europe	0.00248436	18.5676	81.4324	100	0.00186498	0	18.5676	0	42.3086	0	11.9307	22.1007	5.09232	0	100	0.00186498
China	0.585955	37.844	62.156	100	0.439869	37.6984	0.114272	0.0313509	0.0979312	0	2.21852	5.86848	2.52717	51.4439	100	0.439869
E. Africa	1.41998	93.6562	6.34378	100	1.06596	87.6521	5.23365	0.770455	0.0638674	0	1.30529	0.552718	1.08891	3.33299	100	1.06596
India	0.226707	33.4792	66.5208	100	0.170187	31.9837	1.46686	0.0287061	5.16023	0	11.7126	34.5869	12.0987	2.96222	100	0.170187
Indonesia	0.850721	0.152037	99.848	100	0.638626	0.0868989	0.05975	0.00538791	1.48449	0	0.00117596	0.000793367	0.0166821	98.3448	100	0.638626
Japan	0.000853685	92.24	7.76001	100	0.000640851	91.6764	0.563576	0	5.72151	0	0.237488	0.388449	1.41256	0	100	0.000640851
Kazakhstan region	0.00043425	40.4685	59.5315	100	0.000325986	12.9	27.5686	0	36.5204	0	13.4301	6.07313	3.50788	0	100	0.000325986
Korea	0.0039124	71.6254	28.3746	100	0.00293699	54.5778	17.0475	0	4.59992	0	4.70926	17.5834	1.48204	0	100	0.00293699
Mexico	0.164084	77.3034	22.6966	100	0.123176	61.4181	15.3006	0.584816	1.02993	0	5.50486	13.3518	2.80996	0	100	0.123176
Middle East	0.0115858	40.436	59.564	100	0.00869728	10.2109	30.2251	0	2.762	0	2.42869	30.4221	23.9512	0	100	0.00869728
N. Africa	0.00744398	15.9043	84.0957	100	0.0055881	1.89916	14.0052	0	0.558062	0	23.5077	51.8166	8.21339	0	100	0.0055881
Oceania	0.0648213	70.0241	29.9759	100	0.0486606	2.80455	67.2016	0.0178915	0.667707	0	1.82589	8.26119	19.1358	0.0853037	100	0.0486606
Rest C. America	0.175313	75.5722	24.4278	100	0.131605	74.2781	0.364095	0.929971	7.40367	0	0.678168	0.591937	0.386598	15.3675	100	0.131605
Rest S. Africa	0.156213	93.2251	6.77489	100	0.117268	81.7542	11.4594	0.0115021	0.422353	0	2.73096	1.27559	2.34599	0	100	0.117268
Rest S. America	0.140971	64.5332	35.4668	100	0.105825	57.9824	5.99743	0.553401	3.22679	0	7.43281	5.42838	3.62825	15.7505	100	0.105825
Rest S. Asia	0.197784	94.2414	5.75862	100	0.148474	92.4706	0.932129	0.838633	0.753592	0	1.03986	2.56529	1.39988	0	100	0.148474
Russia	0.140308	13.2873	86.7127	100	0.105327	10.7292	2.55811	0	0.875122	0	3.05272	2.64301	0.258637	79.8832	100	0.105327
SE. Asia	0.368439	57.1454	42.8546	100	0.276583	56.0636	0.0689132	1.01284	6.12739	0	0.167041	0.258645	0.131453	36.1701	100	0.276583
South Africa	0.0138914	78.445	21.555	100	0.0104281	65.7166	12.6168	0.111688	1.33393	0	10.29	6.7728	3.15819	0	100	0.0104281
Turkey	0.0013303	21.3337	78.6663	100	0.000998638	17.8068	3.52695	0	71.5592	0	2.59371	2.80629	1.70703	0	100	0.000998638
Ukraine region	0.0309749	22.9528	77.0472	100	0.0232525	19.1899	3.76294	0	3.15013	0	3.51899	3.61551	0.555944	66.2066	100	0.0232525
USA	0.21813	26.6317	73.3683	100	0.163748	13.8891	12.7391	0.0034897	0.663657	0	23.3535	30.9649	1.89491	16.4913	100	0.163748
W. Africa	2.13821	96.4855	3.51448	100	1.60512	94.562	1.3025	0.62105	0.0686241	0	2.27754	0.472182	0.696133	0	100	1.60512
W. Europe	0.0110397	44.7147	55.2853	100	0.00828735	21.8841	22.8306	0	9.22022	0	16.2225	27.5865	2.25618	0	100	0.00828735
tropical oil crops TOTAL	7.47179	70.778	29.222	100	5.60898	67.2474	2.4692	1.06139	1.6451	0	1.64948	4.322	1.05378	20.5517	100	5.60898
Brazil	0.209045	84.4446	15.5554	100	0.156928	82.2436	1.17344	1.02761	12.5957	0	0.849225	0.743756	1.36677	0	100	0.156928
C. Europe	0.00162172	6.55692	93.4431	100	0.00121741	2.11925	4.43767	0	88.6884	0	0.952658	2.11221	1.68977	0	100	0.00121741
China	0.452393	71.2237	28.7763	100	0.339606	68.2916	2.84987	0.0822601	0.173148	0	3.3444	19.4222	5.83653	1.67576e-05	100	0.339606
E. Africa	0.580915	79.4302	20.5698	100	0.436086	72.4682	6.28035	0.681667	0.197389	0	0.742652	0.302707	0.87712	18.4499	100	0.436086
India	0.165214	8.21685	91.7831	100	0.124024	3.78252	4.41737	0.0169555	9.55189	0	12.2823	61.547	7.89389	0.508029	100	0.124024
Indonesia	2.7052	57.6743	42.3257	100	2.03076	56.0586	0.200712	1.41494	0.592174	0	0.958621	1.54617	0.135784	39.0929	100	2.03076
Japan	0.000483779	17.9825	82.0175	100	0.000363167	17.6456	0.336947	0	8.04934	0	12.4859	53.454	8.02818	0	100	0.000363167
Kazakhstan region	0.000153489	0	100	100	0.000115222	0	0	0	89.4072	0	1.58325	6.61451	2.39501	0	100	0.000115222
Mexico	0.0335639	69.8817	30.1183	100	0.025196	60.4844	8.25329	1.14405	6.07231	0	8.14323	13.9234	1.97934	0	100	0.025196
Middle East	0.000822364	4.60691	95.3931	100	0.000617339	0	4.60691	0	53.7151	0	34.1844	4.99017	2.50337	0	100	0.000617339
N. Africa	0.000849417	19.1291	80.8709	100	0.000637647	0	19.1291	0	8.36396	0	19.7521	41.3998	11.355	0	100	0.000637647
Oceania	0.0638101	11.1043	88.8957	100	0.0479015	0	11.0807	0.023668	1.48595	0	3.58706	9.07228	10.7622	63.9882	100	0.0479015
Rest C. America	0.103509	89.2689	10.7311	100	0.0777032	84.322	3.82174	1.12518	6.75589	0	1.48323	1.99407	0.497875	0	100	0.0777032
Rest S. Africa	0.192219	94.3394	5.66064	100	0.144297	70.7972	23.5264	0.015784	0.487282	0	1.916	1.35462	1.90273	0	100	0.144297
Rest S. America	0.0495255	69.3681	30.6319	100	0.0371782	42.8601	25.7375	0.770526	15.7877	0	4.46311	4.91819	4.20261	1.26031	100	0.0371782
Rest S. Asia	0.18921	52.2926	47.7074	100	0.142038	48.4329	3.23491	0.624832	0.863527	0	2.43248	8.61959	1.03257	34.7592	100	0.142038
Russia	0.0209571	90.8262	9.1738	100	0.0157322	90.6995	0.12672	0	7.82728	0	0.316611	0.871058	0.158853	0	100	0.0157322
SE. Asia	1.91924	89.7342	10.2658	100	1.44075	87.9376	0.352225	1.44443	1.51804	0	0.861744	2.07059	0.26665	5.54877	100	1.44075
South Africa	0.0135824	47.4191	52.5809	100	0.0101962	7.43136	39.9841	0.00372469	1.87989	0	3.35694	3.87076	3.93282	39.5405	100	0.0101962
Turkey	0.00493558	51.0743	48.9257	100	0.00370508	50.539	0.535333	0	46.6922	0	0.701348	0	1.53219	0	100	0.00370508
Ukraine region	0.000887067	0	100	100	0.00066591	0	0	0	100	0	0	0	0	0	100	0.00066591
USA	0.0319052	47.6472	52.3528	100	0.0239509	40.254	7.39004	0.00321167	4.44003	0	17.4616	28.5339	1.91724	0	100	0.0239509
W. Africa	0.581992	94.4486	5.55142	100	0.436894	89.1969	4.62654	0.625124	0.495893	0	2.65834	0.614363	0.913626	0.869199	100	0.436894
W. Europe	0.0014029	2.11779	97.8822	100	0.00105314	0.0173288	2.10046	0	94.2701	0	1.42553	1.65425	0.5323	0	100	0.00105314
tropical roots & tubers TOTAL	5.94084	68.6421	31.3579	100	4.45971	65.5611	2.359	0.722036	2.29364	0	3.49155	6.5235	0.901413	18.1478	100	4.45971
Brazil	0.634227	91.1697	8.8303	100	0.476107	89.929	0.222402	1.01827	5.35946	0	1.36182	1.08422	1.0248	0	100	0.476107
C. Europe	0.000759882	1.46441	98.5356	100	0.000570434	0.620112	0.844297	0	97.9579	0	0.14072	0	0.436952	0	100	0.000570434
Canada	0.000149472	0	100	100	0.000112206	0	0	0	100	0	0	0	0	0	100	0.000112206
China	0.985478	66.4657	33.5343	100	0.739786	66.187	0.119401	0.159342	0.0928242	0	4.96902	26.3007	2.17175	0	100	0.739786
E. Africa	0.200883	81.7729	18.2271	100	0.1508	75.2324	5.96511	0.575467	0.951287	0	4.34074	2.84225	1.46145	8.63134	100	0.1508
India	0.0371197	3.63328	96.3667	100	0.0278653	1.26867	2.32937	0.0352416	45.5017	0	9.01985	39.4067	1.29828	1.14023	100	0.0278653
Indonesia	1.55093	42.6891	57.3109	100	1.16426	41.7255	0.00876875	0.954851	1.12193	0	0.716094	1.04833	0.104657	54.3199	100	1.16426
Japan	0.00956973	29.4802	70.5198	100	0.00718388	27.4945	1.98567	0	0.433213	0	13.3193	54.8022	1.9651	0	100	0.00718388
Korea	0.00944753	53.9251	46.0749	100	0.00709214	52.9466	0.978477	0	1.56845	0	6.81604	36.8802	0.810225	0	100	0.00709214
Mexico	0.00274854	9.85508	90.1449	100	0.00206329	5.77139	3.98383	0.0998563	82.8999	0	2.69292	4.03042	0.521646	0	100	0.00206329
Middle East	0.000543592	1.33113	98.6689	100	0.000408068	0.316336	1.0148	0	88.4376	0	0.971424	3.45048	5.80939	0	100	0.000408068
N. Africa	0.00139405	1.83091	98.1691	100	0.0010465	0.631633	1.19928	0	5.55044	0	24.3733	66.2126	2.03272	0	100	0.0010465
Oceania	0.00451643	39.6638	60.3362	100	0.00339043	0	39.6247	0.0391291	24.116	0	5.29345	24.6677	6.25905	0	100	0.00339043
Rest C. America	0.121211	91.6973	8.30268	100	0.0909913	83.1394	7.25791	1.30003	4.21781	0	1.497	1.9631	0.624781	0	100	0.0909913
Rest S. Africa	0.248492	86.9074	13.0926	100	0.18654	73.0968	13.8081	0.00242361	0.557525	0	6.4394	4.42435	1.67135	0	100	0.18654
Rest S. America	0.0896218	35.0534	64.9466	100	0.067278	32.2006	2.12849	0.72435	8.72278	0	5.09036	6.79077	3.56866	40.774	100	0.067278
Rest S. Asia	0.0349545	77.8387	22.1613	100	0.0262399	76.0408	0.575996	1.2219	15.0812	0	2.16265	4.38935	0.528124	0	100	0.0262399
SE. Asia	0.918776	72.0738	27.9262	100	0.689714	69.7641	1.29223	1.0174	3.48203	0	1.45835	2.99496	0.257755	19.7331	100	0.689714
South Africa	0.00255224	82.2597	17.7403	100	0.00191594	46.0878	36.0481	0.123697	8.724	0	2.96571	2.658	3.39263	0	100	0.00191594
Turkey	0.00149631	0.711739	99.2883	100	0.00112326	0.0911207	0.620618	0	99.0998	0	0.0752318	0.0873428	0.0258695	0	100	0.00112326
USA	0.00368473	23.8107	76.1893	100	0.00276608	16.4314	7.37926	1.14109e-05	16.7961	0	21.895	34.6193	2.87886	0	100	0.00276608
W. Africa	1.07949	88.5647	11.4353	100	0.810358	81.994	5.9338	0.636881	0.338188	0	8.01834	2.2284	0.845053	0.00535797	100	0.810358
W. Europe	0.000911586	1.78332	98.2167	100	0.000684316	0	1.78332	0	78.4086	0	9.7606	9.25599	0.791471	0	100	0.000684316
vegetables & fruits TOTAL	8.5856	68.7823	31.2177	100	6.44511	62.6003	5.47349	0.708511	2.11331	0	3.78601	12.3663	2.47511	10.477	100	6.44511
Brazil	0.737252	89.0409	10.9591	100	0.553446	85.3198	2.59014	1.13094	7.32524	0	0.729495	0.819789	2.08461	0	100	0.553446
C. Europe	0.0406674	8.51846	91.4815	100	0.0305286	0.0375573	8.48091	0	3.73943	0	22.0243	57.3946	8.32319	0	100	0.0305286
Canada	0.0129725	7.3166	92.6834	100	0.00973829	1.55164	5.76496	0	3.3635	0	9.69166	16.7465	0.588422	62.2934	100	0.00973829
China	1.68662	63.6703	36.3297	100	1.26612	59.2067	4.37371	0.0898294	0.0309568	0	4.64364	27.8705	3.78463	0	100	1.26612
E. Africa	0.541228	87.6865	12.3135	100	0.406293	82.5653	4.58201	0.53926	0.474126	0	1.13675	0.798197	1.03104	8.87335	100	0.406293
India	0.221903	18.9882	81.0118	100	0.16658	4.39567	14.5767	0.0157484	7.63908	0	11.1559	56.5163	5.70057	0	100	0.16658
Indonesia	1.14959	68.855	31.145	100	0.862987	67.1416	0.129665	1.58366	2.48881	0	0.410716	0.696478	0.206082	27.343	100	0.862987
Japan	0.0358031	3.85415	96.1458	100	0.0268769	0	3.85415	0	0.0633048	0	15.026	76.6165	4.44006	0	100	0.0268769
Kazakhstan region	0.0247393	24.2645	75.7355	100	0.0185715	10.36	13.9045	0	0.972889	0	28.6571	40.102	6.00348	0	100	0.0185715
Korea	0.0339833	8.56194	91.4381	100	0.0255109	2.89302	5.66892	0	0.15955	0	10.4945	78.5264	2.25761	0	100	0.0255109
Mexico	0.243031	88.4884	11.5116	100	0.18244	77.636	10.3406	0.511733	0.903194	0	3.4223	5.69034	1.49578	0	100	0.18244
Middle East	0.0817674	17.8527	82.1473	100	0.0613818	2.62014	15.2326	0	0.499094	0	21.528	49.3183	10.8019	0	100	0.0613818
N. Africa	0.0624247	24.2184	75.7816	100	0.0468615	1.6735	22.5449	0	0.133252	0	18.9067	43.5829	13.1587	0	100	0.0468615
Oceania	0.050534	42.2152	57.7848	100	0.0379352	3.23404	38.9669	0.0143262	3.26806	0	3.98443	4.43817	46.0941	0	100	0.0379352
Rest C. America	0.254211	91.6933	8.30666	100	0.190833	82.9664	7.25439	1.47259	1.87457	0	2.33979	3.0665	1.02579	0	100	0.190833
Rest S. Africa	0.192784	91.5253	8.47472	100	0.144721	81.2078	10.3136	0.00380552	0.818259	0	1.68603	1.17202	1.86243	2.93599	100	0.144721
Rest S. America	0.107144	34.8477	65.1523	100	0.080432	0.726974	33.6912	0.42951	12.3332	0	11.3651	13.0171	15.7981	12.6388	100	0.080432
Rest S. Asia	0.0827545	29.1952	70.8048	100	0.0621228	15.6123	13.3854	0.197595	2.35178	0	7.78881	29.0256	6.03918	25.5994	100	0.0621228
Russia	0.0957878	43.0572	56.9428	100	0.0719067	26.3315	16.7257	0	2.20426	0	11.5449	15.075	1.07564	27.043	100	0.0719067
SE. Asia	1.73732	69.4039	30.5961	100	1.30419	67.8664	0.487656	1.04987	2.17645	0	0.405551	1.09491	0.281414	26.6377	100	1.30419
South Africa	0.0541283	83.3567	16.6433	100	0.0406335	54.9662	28.246	0.144459	0.338207	0	7.20206	6.95087	2.15217	0	100	0.0406335
Turkey	0.0543518	22.5463	77.4537	100	0.0408012	2.44355	20.1028	0	3.12029	0	19.7607	50.1497	4.42298	0	100	0.0408012
Ukraine region	0.0498312	60.2539	39.7461	100	0.0374077	35.7166	24.5373	0	2.67787	0	11.1536	22.528	3.38677	0	100	0.0374077
USA	0.121279	33.3953	66.6047	100	0.0910423	6.1293	27.2509	0.0151126	1.26264	0	22.8897	38.8207	3.63167	0	100	0.0910423
W. Africa	0.750294	96.5149	3.48511	100	0.563236	90.5646	5.16978	0.780511	0.650689	0	1.50543	0.463035	0.865706	0.000244653	100	0.563236
W. Europe	0.163198	9.72109	90.2789	100	0.122511	0	9.72109	0	0.685198	0	21.1768	61.5381	6.87884	0	100	0.122511
wheat TOTAL	11.3511	28.9746	71.0254	100	8.52114	19.9811	8.89666	0.0968078	1.2444	0	13.4398	26.2655	2.95383	27.1218	100	8.52114
Brazil	0.665011	95.1718	4.82818	100	0.499216	90.9563	3.11754	1.09796	1.87331	0	0.792443	0.614145	1.54828	0	100	0.499216
C. Europe	0.349425	16.9257	83.0743	100	0.262309	0.0913504	16.8343	0	0.750756	0	30.2417	49.0871	2.9948	0	100	0.262309
Canada	0.47243	10.8626	89.1374	100	0.354647	4.72059	6.14197	0	0.0912604	0	21.0996	24.5675	0.677792	42.7013	100	0.354647
China	1.47485	42.8734	57.1266	100	1.10715	40.4083	2.4414	0.0237284	0.0927634	0	5.0426	44.29	3.66002	4.04118	100	1.10715
E. Africa	0.239788	80.8858	19.1142	100	0.180006	71.2739	9.20277	0.40914	0.447183	0	3.17905	1.03094	1.21603	13.241	100	0.180006
India	0.581094	11.539	88.461	100	0.43622	3.66297	7.87123	0.00482301	4.14302	0	9.87152	65.7018	5.94231	2.80237	100	0.43622
Japan	0.00972536	13.441	86.559	100	0.00730071	0	13.441	0	1.23246	0	20.5587	59.7686	4.99928	0	100	0.00730071
Kazakhstan region	0.289259	41.2925	58.7075	100	0.217143	34.3773	6.9152	0	0.630209	0	25.1125	27.8958	5.069	0	100	0.217143
Korea	0.00292459	25.4609	74.5391	100	0.00219545	22.1101	3.35079	0	16.8245	0	6.10916	49.5171	2.08828	0	100	0.00219545
Mexico	0.111289	74.4625	25.5375	100	0.0835431	62.7595	11.1248	0.578232	1.95022	0	8.90242	12.5404	2.14451	0	100	0.0835431
Middle East	0.204293	11.4871	88.5129	100	0.15336	1.44712	10.04	0	0.366349	0	24.2739	49.1398	14.7329	0	100	0.15336
N. Africa	0.133383	14.972	85.028	100	0.100129	0.894755	14.0773	0	0.0539964	0	26.939	47.5431	10.492	0	100	0.100129
Oceania	0.521649	63.7999	36.2001	100	0.391596	7.68093	56.1029	0.0160254	0.313335	0	8.82634	14.9538	6.98972	5.11691	100	0.391596
Rest C. America	0.023262	38.4691	61.5309	100	0.0174625	35.6828	2.29803	0.488252	60.8651	0	0.279893	0.271275	0.114649	0	100	0.0174625
Rest S. Africa	0.0191307	46.8982	53.1018	100	0.0143612	32.4741	14.4149	0.00916662	3.14186	0	4.87165	2.36918	4.53614	38.183	100	0.0143612
Rest S. America	0.421584	47.6397	52.3603	100	0.316478	36.2674	11.1116	0.260808	1.58168	0	8.70368	7.11723	3.84833	31.1094	100	0.316478
Rest S. Asia	2.50516	2.04725	97.9527	100	1.88059	0.181302	1.86168	0.00426854	0.301034	0	1.89173	6.67884	1.31239	87.7688	100	1.88059
Russia	1.00003	39.6885	60.3115	100	0.750711	27.8937	11.7948	0	0.498116	0	25.1496	17.0015	0.861512	16.8008	100	0.750711
SE. Asia	0.277528	2.6196	97.3804	100	0.208337	2.37667	0.199885	0.0430442	11.6902	0	0.021912	0.115676	0.0288818	85.5237	100	0.208337
South Africa	0.0497818	53.3517	46.6483	100	0.0373706	3.11399	50.2329	0.00476078	0.435805	0	17.6358	13.5123	15.0644	0	100	0.0373706
Turkey	0.15888	6.98281	93.0172	100	0.119269	1.60706	5.37575	0	1.78114	0	31.3494	54.6868	5.19992	0	100	0.119269
Ukraine region	0.32519	48.1794	51.8206	100	0.244116	43.6398	4.53967	0	0.721875	0	23.8221	25.4687	1.80792	0	100	0.244116
USA	0.609763	14.4572	85.5428	100	0.457742	1.53349	12.9206	0.00313213	0.413042	0	35.9877	46.1092	3.03286	0	100	0.457742
W. Africa	0.0279317	93.9002	6.09981	100	0.020968	90.969	2.44159	0.489567	4.72807	0	0.79397	0.155228	0.422545	0	100	0.020968
W. Europe	0.863788	10.2675	89.7325	100	0.648435	0	10.2675	0	0.300294	0	30.9036	55.8879	2.64066	0	100	0.648435

## Sheet: 2020_share_by_sources
Land use emission year 2020 by crop-region pairing, shares of emissions by emission source and percent share of crop-region pairing in total global emissions year 2020
		LUC			AGRI MANAGEMENT
CROP-REGION	Emissions (GtCO2eq)	Natveg to AGRI	AGRI Transitions	N2O Land clearing	Agri Waste Burning	Wetland Rice	N2O Agri Residues	Synthetic Fertilizer	Manure Fertilizer	Peatland Drainage	Total (%)	share of total global emissions 2020 (%)
maize TOTAL	0.34319	51.3626	2.98604	0.32339	0.482628	0	12.9422	26.6514	2.49266	2.75902	100	13.1732		Legend
Brazil	0.0470429	82.3461	3.32732	0.226323	0.0434917	0	3.0969	5.63745	5.3224	0	100	1.80572		0
C. Europe	0.00579959	0	1.18072	0	3.43828	0	32.6804	60.6898	2.01075	0	100	0.222614		20
Canada	0.00275807	0	3.92893	0	1.77401	0	23.1361	70.776	0.384988	0	100	0.105867		40
China	0.0414908	0	1.01774	0	0.0197794	0	14.2692	79.6756	4.99467	0.0229505	100	1.5926		60
E. Africa	0.00718293	77.59	3.622	0.0932477	0.261226	0	6.27786	6.69222	2.23142	3.23197	100	0.275713		80
India	0.00596035	3.43314	0.681331	0	0.833934	0	10.7284	71.8065	4.5396	7.9771	100	0.228785		100
Indonesia	0.0163527	84.0086	1.79144	1.93107	1.94266e-05	0	4.04941	7.49347	0.725948	0	100	0.627691
Japan	8.57242e-07	0.0278339	2.22734	0	59.4696	0	1.01742	7.55505	29.7028	0	100	3.29048e-05
Kazakhstan region	0.000391686	0	0.402133	0	23.6675	0	38.9594	33.0458	3.92518	0	100	0.0150347
Korea	0.000345173	0	5.62799	0	3.10813	0	25.4574	61.9033	3.90321	0	100	0.0132493
Mexico	0.00819602	45.0519	10.34	0	0.167431	0	15.1939	24.6658	4.58104	0	100	0.3146
Middle East	0.00131679	68.2738	0.644217	0	2.42711	0	8.21397	18.4619	1.97896	0	100	0.0505444
N. Africa	0.000147714	0	1.56228	0	2.40314	0	29.3766	59.8236	6.83438	0	100	0.00566995
Oceania	0.000290782	0	6.76223	0	27.5123	0	8.18382	6.70517	50.8365	0	100	0.0111615
Rest C. America	0.00677525	91.1194	0.372536	0.37834	0.000957685	0	2.83575	2.96384	1.51535	0.813845	100	0.260064
Rest S. Africa	0.0204269	84.7498	8.51484	0	0.00223477	0	3.09649	2.14783	1.48878	0	100	0.784075
Rest S. America	0.0216457	73.1586	1.3113	0.0356188	0.175013	0	10.6737	12.0237	2.62205	0	100	0.830858
Rest S. Asia	0.0029898	0.0115954	1.13974	0	0.236623	0	13.8201	80.1157	4.67628	0	100	0.114762
Russia	0.00226739	0	7.08682	0	19.9403	0	42.051	29.8	1.12197	0	100	0.0870327
SE. Asia	0.0314542	66.1968	0.132473	0.780563	0.0104985	0	1.45469	3.51004	0.26711	27.6479	100	1.20735
South Africa	0.00380201	0	49.165	0	0.0441193	0	28.9963	16.2649	5.52962	0	100	0.145938
Turkey	0.00112947	0	0.996096	0	11.9333	0	18.0415	66.1179	2.91115	0	100	0.0433542
Ukraine region	0.00444271	0	8.51922	0	3.29679	0	40.5701	46.1983	1.41553	0	100	0.170531
USA	0.0504117	0	3.10414	0	0.15516	0	40.7115	54.4015	1.62767	0	100	1.93503
W. Africa	0.0557618	95.5552	0.519934	0.720979	0.000959192	0	1.71917	1.05069	0.433056	0	100	2.14039
W. Europe	0.00480668	0	3.99798	0	4.47495	0	32.0833	56.9174	2.52642	0	100	0.184502
non food, luxury, spices TOTAL	0.15971	75.3242	2.37401	1.44135	0	0	1.17495	7.98571	2.90737	8.79236	100	6.13041
Brazil	0.00397656	63.2858	1.71233	0.188603	0	0	0.950175	2.77708	31.086	0	100	0.152638
C. Europe	0.000784339	0	0.163007	0	0	0	5.02956	11.0895	0.571159	83.1468	100	0.0301065
Canada	0.00225188	0.00370089	0.09179	0	0	0	0.0650574	0.268311	0.00771726	99.5634	100	0.0864372
China	0.00952459	1.56986	2.3168	0	0	0	6.21194	71.0402	18.8612	0	100	0.365597
E. Africa	0.014431	94.9384	1.8825	0.975493	0	0	0.435289	0.904401	0.593334	0.270545	100	0.553927
India	0.00240219	5.86398	3.55627	0	0	0	7.93952	77.9536	4.68665	0	100	0.092207
Indonesia	0.0426337	92.6365	0.624948	4.21711	0	0	0.336792	1.27875	0.905906	0	100	1.63647
Japan	9.47047e-05	0	1.9174	0	0	0	8.39371	83.4785	6.2104	0	100	0.00363519
Kazakhstan region	4.42895e-05	0	0.323383	0	0	0	42.4258	54.9929	2.25797	0	100	0.00170003
Korea	0.000151133	0	11.714	0	0	0	12.7707	71.381	4.13436	0	100	0.00580115
Mexico	0.000956808	58.4705	0.494656	0	0	0	4.93565	31.1144	4.98482	0	100	0.0367266
Middle East	0.000233208	0	1.88305	0	0	0	28.8353	63.6839	5.59779	0	100	0.00895159
N. Africa	0.000812598	0.101643	23.1277	0	0	0	7.15827	45.7707	23.8417	0	100	0.0311912
Oceania	1.04605e-05	0	3.08369	0	0	0	11.5095	76.6263	8.78055	0	100	0.000401522
Rest C. America	0.00107955	83.5605	1.3653	0.966655	0	0	2.42601	5.97026	5.71126	0	100	0.0414381
Rest S. Africa	0.0030471	78.7878	18.2068	0.0303059	0	0	0.487839	0.802042	1.68517	0	100	0.116961
Rest S. America	0.00425968	87.9392	0.754105	0.0411545	0	0	1.34757	4.18374	5.73422	0	100	0.163506
Rest S. Asia	0.000725296	1.70924	12.3532	0	0	0	6.90686	71.289	7.7417	0	100	0.0278401
Russia	0.0110026	0	0.128023	0	0	0	0.128333	0.290956	0.0689924	99.3837	100	0.422327
SE. Asia	0.0242969	95.5903	0.0837226	0.530939	0	0	0.496514	2.46866	0.425489	0.404329	100	0.932624
South Africa	8.4364e-05	0	94.328	0	0	0	0.965461	1.3641	3.34243	0	100	0.00323827
Turkey	0.000467331	0	9.45643	0	0	0	11.6486	75.7302	3.16483	0	100	0.0179383
Ukraine region	2.40471e-05	0	0.772602	0	0	0	26.0448	68.6028	4.57976	0	100	0.000923037
USA	7.39552e-05	0	14.5623	0	0	0	22.9799	57.1647	5.2931	0	100	0.00283874
W. Africa	0.0359486	93.0545	4.98551	0.594449	0	0	0.281772	0.312934	0.559101	0.211687	100	1.37987
W. Europe	0.000393639	0	1.58655	0	0	0	32.0181	65.0869	1.30846	0	100	0.0151096
palm oil TOTAL	0.294529	24.7492	0.519318	0.636519	3.00711	0	2.96306	2.87341	0.235594	65.0158	100	11.3053
Brazil	0.00318763	6.46939	4.99402	0.0579446	85.6818	0	0.699185	1.22073	0.876972	0	100	0.122355
China	0.000166026	0	1.64939	0	85.4003	0	7.50816	3.84108	1.6011	0	100	0.00637284
E. Africa	0.000158339	2.98817	1.34518	0.00132356	92.9084	0	1.37435	1.22841	0.154212	0	100	0.00607775
Indonesia	0.166059	24.0003	0.193348	1.00325	0.385271	0	3.63817	2.7605	0.233155	67.786	100	6.37409
Mexico	0.000566134	7.96505	3.63165	0	74.088	0	7.47037	6.10573	0.739185	0	100	0.0217308
Oceania	7.37979e-05	0	7.67728	0	12.0131	0	11.7531	68.0873	0.469212	0	100	0.0028327
Rest C. America	0.000679807	15.2558	18.0248	0.164775	22.1222	0	25.4822	16.9667	1.98348	0	100	0.026094
Rest S. Africa	0.0060212	1.13063	0.0477362	0	3.02562	0	0.108258	0.112336	0.00752027	95.5679	100	0.231121
Rest S. America	0.00593292	37.4937	6.75041	0.0330701	19.2562	0	3.68689	5.24885	1.24535	26.2856	100	0.227732
SE. Asia	0.0298067	60.4408	0.864058	0.645374	3.51245	0	6.14341	10.4755	0.358036	17.5603	100	1.14412
W. Africa	0.0743852	16.6309	0.315484	0.0153976	0.239269	0	0.494702	0.256672	0.103225	81.9443	100	2.85524
plant based fibres TOTAL	0.0423514	60.4801	7.85735	0.182821	0	0	6.45177	19.5257	4.43765	1.06458	100	1.62564
Brazil	0.00188699	62.4804	12.9401	0.626166	0	0	5.6608	6.92398	11.3686	0	100	0.0724312
C. Europe	5.31106e-06	0	39.0698	0	0	0	32.5662	25.1839	3.16915	0.0109486	100	0.000203863
Canada	0.000896473	93.7551	4.98487	0	0	0	0.1611	0.424334	0.0633556	0.611204	100	0.0344107
China	0.00348996	0	1.03699	0	0	0	13.3402	79.2062	6.41666	0	100	0.133961
E. Africa	0.00491613	96.9104	0.958364	1.14738e-10	0	0	0.524378	0.422649	1.18417	0	100	0.188703
India	0.00392627	9.78805	4.00362	0	0	0	10.7181	64.9573	10.533	0	100	0.150708
Indonesia	0.000148484	36.7237	0.181672	0.518677	0	0	0.105678	0.0469248	4.75737	57.6659	100	0.00569949
Japan	0	0	0	0	0	0	0	0	0	0	0	0
Kazakhstan region	0.000733423	0	0.976252	0	0	0	38.4262	44.1775	16.4201	0	100	0.0281521
Korea	2.0489e-05	0	59.8307	0	0	0	10.5766	24.7438	4.84889	0	100	0.000786459
Mexico	0.00019599	33.2208	2.14743	0	0	0	26.5059	29.7504	8.37541	0	100	0.00752298
Middle East	0.000150508	11.4773	9.74642	0	0	0	24.7115	39.8846	14.1802	0	100	0.00577717
N. Africa	4.45485e-05	5.28861	1.05189	0	0	0	28.108	43.9501	21.6014	0	100	0.00170997
Oceania	0.000946081	0	63.4981	0	0	0	4.04348	9.06561	23.3928	0	100	0.0363149
Rest C. America	8.43493e-05	62.5924	30.0391	0.381084	0	0	2.72354	1.82779	2.43605	0	100	0.00323771
Rest S. Africa	0.00328379	82.3958	15.4108	9.64923e-06	0	0	0.914468	0.402816	0.875862	0.000201744	100	0.126047
Rest S. America	0.00114118	59.5116	28.3671	0.0333376	0	0	3.52199	4.12007	4.44587	0	100	0.0438035
Rest S. Asia	0.00152341	3.8848	3.26427	0	0	0	12.5641	64.7754	15.5114	0	100	0.0584754
Russia	4.73288e-05	0	0.533553	0	0	0	71.4354	18.4585	3.23541	6.33719	100	0.00181669
SE. Asia	0.00114449	85.0857	0.778989	1.17495	0	0	0.484531	1.93972	0.675517	9.8606	100	0.0439305
South Africa	3.416e-05	0	42.4267	0	0	0	34.3445	9.48608	13.7427	0	100	0.00131122
Turkey	0.000276889	0	17.0642	0	0	0	27.2803	50.6274	5.02816	0	100	0.0106282
Ukraine region	4.36058e-06	0	10.0693	0	0	0	56.2879	19.1869	14.4559	0	100	0.000167379
USA	0.00340811	35.3419	17.2881	0	0	0	19.4906	23.5385	4.34097	0	100	0.130819
W. Africa	0.0137005	92.1994	3.85407	0.370003	0	0	0.921693	0.420916	0.453702	1.78023	100	0.525886
W. Europe	0.000342191	0	18.43	0	0	0	29.998	47.2507	4.3213	0	100	0.0131348
pulses TOTAL	0.0934556	62.5487	7.47342	0.463373	4.69933	0	1.36237	11.4803	3.35227	8.62024	100	3.58725
Brazil	0.000944451	0	6.48976	0.624554	14.3185	0	1.42916	5.90832	71.2297	0	100	0.0362523
C. Europe	0.000485688	0	5.40909	0	63.1963	0	8.31946	18.0456	5.02962	0	100	0.0186429
Canada	0.00686935	0	3.46239	0	1.3268	0	0.808104	10.0619	0.304042	84.0367	100	0.263677
China	0.0051083	0.00410102	4.18544	0	1.25617	0	6.01332	57.4239	6.63904	24.478	100	0.196079
E. Africa	0.01289	91.169	4.22121	1.18973	0.253057	0	0.154993	1.00938	1.52218	0.480437	100	0.494778
India	0.00834495	0	15.1308	0	13.0873	0	2.85301	58.6084	9.11763	1.20284	100	0.320317
Indonesia	0.000933747	91.2346	0.413777	3.79342	0	0	0.8418	2.06628	1.65013	0	100	0.0358414
Japan	1.61049e-05	0	11.5167	0	4.19873	0	18.3773	46.8924	19.0149	0	100	0.000618177
Kazakhstan region	0.000177484	7.72888	1.3826	0	63.3371	0	11.3332	1.23113	14.987	0	100	0.00681262
Korea	5.2545e-05	0	9.23532	0	1.25593	0	9.32026	60.5319	19.6566	0	100	0.00201691
Mexico	0.000645106	0	10.7155	0	15.085	0	4.01775	49.1781	21.0037	0	100	0.0247621
Middle East	0.000327427	5.69722	20.3525	0	36.3283	0	13.5414	8.60243	15.4782	0	100	0.0125681
N. Africa	0.000154157	6.04195	17.7759	0	6.4127	0	14.3703	24.0486	31.3505	0	100	0.00591724
Oceania	0.00245216	0	89.4757	0	8.8034	0	0.85163	0	0.869259	0	100	0.0941248
Rest C. America	0.000165747	0	7.37882	4.53871	1.27789	0	3.72377	54.4795	28.6013	0	100	0.00636212
Rest S. Africa	0.00637587	77.8351	15.7821	0.00550054	0.0845025	0	0.252429	3.91626	2.03536	0.0886788	100	0.244735
Rest S. America	0.002343	75.1391	1.51567	0.0215606	16.6316	0	1.006	1.77201	3.91413	0	100	0.0899349
Rest S. Asia	0.00109824	26.6025	19.8979	0	28.5733	0	2.72747	10.0687	12.13	0	100	0.0421553
Russia	0.000600679	0	19.1765	0	64.0902	0	12.877	0.781195	3.07513	0	100	0.0230568
SE. Asia	0.00516155	74.0421	1.11671	0.531575	0.0780084	0	0.281752	6.56783	1.1578	16.2242	100	0.198124
South Africa	9.33255e-05	0	78.0188	0	10.1998	0	1.08702	4.47032	6.22415	0	100	0.00358225
Turkey	0.000696427	0	2.86778	0	64.5525	0	6.99174	20.5661	5.02189	0	100	0.026732
Ukraine region	0.000247224	8.57787e-06	6.91511	0	70.3718	0	12.7569	5.40102	4.55508	0	100	0.00948958
USA	0.000456987	0	5.69817	0	39.6332	0	14.9449	32.4854	7.23838	0	100	0.0175412
W. Africa	0.0363309	96.2617	1.78903	0.557532	0.00206998	0	0.109	0.670729	0.534191	0.0757739	100	1.39454
W. Europe	0.000484168	0	7.60651	0	41.0749	0	19.1273	22.3028	9.88852	0	100	0.0185846
rice TOTAL	0.437614	12.2985	0.547527	0.194073	2.12372	66.7156	3.60491	10.1257	1.28415	3.10578	100	16.7976
Brazil	0.00400336	0	8.5428	0	49.6369	23.99	2.85075	6.08502	8.89449	0	100	0.153667
C. Europe	9.35289e-05	0	9.89346	0	79.161	1.02115	7.98748	0.117478	1.81946	0	100	0.00359006
China	0.0835653	0	0.176573	0	0.0152087	78.0389	4.77875	15.9764	1.01418	0	100	3.20761
E. Africa	0.00472854	68.7645	4.07165	0.0449863	1.08564	7.10218	3.49276	0.577447	1.69311	13.1677	100	0.181503
India	0.0537233	0	0.240161	0	2.50883	63.2632	6.23986	24.6428	3.08504	0.0200745	100	2.06214
Indonesia	0.0382436	18.0428	0.1299	1.2277	1.31704	70.0962	2.31159	5.91254	0.962254	0	100	1.46796
Japan	0.0112025	0	0.308714	0	0.0177882	92.1941	3.38506	3.38177	0.712542	0	100	0.430003
Kazakhstan region	0.000235397	0	0.338936	0	1.65975	55.7991	34.1301	4.70241	3.3697	0	100	0.00903558
Korea	0.00522611	0	0.0492535	0	5.20346e-05	93.5228	3.25323	2.50876	0.665861	0	100	0.200602
Mexico	0.000271281	0	0.0624991	0	75.619	0.576132	8.67192	13.0501	2.02036	0	100	0.010413
Middle East	0.000399148	0	3.35141	0	3.07671	32.7301	48.8761	0	11.9657	0	100	0.0153211
N. Africa	0.000651172	1.1682	0.517642	0	0.468142	28.9655	20.0862	47.3096	1.48471	0	100	0.0249949
Oceania	0.000579887	0	18.5874	0	8.86057	0.485733	35.274	0	36.44	0.352285	100	0.0222587
Rest C. America	0.00315943	0	1.0342	0.100243	78.6131	10.7475	3.8581	4.28837	1.3585	0	100	0.121273
Rest S. Africa	0.00248883	61.915	14.1309	0	1.44059	3.6487	5.22417	4.39738	1.77143	7.47187	100	0.0955324
Rest S. America	0.00449905	0	4.84907	0	9.28452	36.4843	12.6017	19.9348	5.04989	11.7957	100	0.172694
Rest S. Asia	0.0547005	0	0.214652	0	0.337361	72.2074	3.22249	8.12551	1.79548	14.0971	100	2.09965
Russia	0.000353791	0	1.27616	0	26.0044	27.6563	29.3883	0	1.00875	14.6661	100	0.0135801
SE. Asia	0.137204	11.6707	0.150155	0.153472	1.08769	76.7837	1.17812	5.55987	0.283495	3.13286	100	5.26652
South Africa	2.21043e-05	0	0.281922	0	97.2667	0.169677	1.25993	0.615578	0.406177	0	100	0.000848464
Turkey	0.000144142	15.3883	0.163759	0	33.0583	29.9321	17.8219	0.12593	3.50975	0	100	0.00553283
Ukraine region	0.00010181	0	1.5909e-05	0	94.5945	0.980636	4.28669	0	0.138187	0	100	0.00390792
USA	0.00166675	0	2.87415	0	2.91193	19.598	50.5838	21.4976	2.53464	0	100	0.0639772
W. Africa	0.0296207	88.0633	0.838109	0.553362	0.0496105	5.2046	2.47225	2.27152	0.547282	0	100	1.13698
W. Europe	0.000551268	0	24.7471	0	18.8008	9.21371	30.4631	14.3086	2.4667	0	100	0.0211602
soybeans TOTAL	0.145757	56.657	17.9172	0.256756	1.40431	0	7.70737	10.5721	5.17867	0.306605	100	5.59479
Brazil	0.0533271	65.7753	12.375	0.504649	0.593358	0	3.03185	9.24806	8.47182	0	100	2.04693
C. Europe	0.000213982	0	25.6563	0	0.00272498	0	33.8417	36.3936	4.10562	0	100	0.00821359
Canada	0.00146949	0	22.497	0	0	0	19.9072	56.2494	1.3465	0	100	0.0564057
China	0.00237874	0	3.14521	0	1.58412	0	22.2665	55.1563	17.8479	0	100	0.0913068
E. Africa	0.000398453	60.518	14.8884	0.133922	10.6895	0	1.89184	2.02194	0.693455	9.16286	100	0.0152944
India	0.00291077	0	2.78282	0	1.959	0	9.77017	77.2622	8.22578	0	100	0.111728
Indonesia	0.00183301	67.8924	1.41272	3.15846	24.9713	0	0.576346	0.420189	1.56862	0	100	0.0703593
Japan	9.68955e-05	0	65.6076	0	0.592702	0	11.4415	12.6124	9.74578	0	100	0.00371928
Kazakhstan region	1.83443e-05	0	3.17264	0	0	0	77.5776	3.7712	15.4785	0	100	0.000704138
Korea	5.6429e-05	0	8.97985	0	2.41099	0	15.8168	55.2886	17.5038	0	100	0.002166
Mexico	0.000212524	0	50.2936	0	0.19476	0	5.69804	35.7641	8.0495	0	100	0.00815761
Middle East	1.83042e-05	0.477896	10.8733	0	0.043508	0	56.1023	14.3358	18.1672	0	100	0.000702597
N. Africa	4.59806e-06	0	29.1579	0	1.51995	0	35.5218	19.1539	14.6465	0	100	0.000176494
Oceania	1.9274e-05	0	88.4252	0	5.33748	0	3.69991	0	2.53738	0	100	0.000739822
Rest C. America	6.72141e-05	0	26.9884	0.112901	61.5474	0	4.42069	5.59136	1.33918	0	100	0.00257998
Rest S. Africa	0.000459853	57.7074	15.0855	5.1996e-06	13.4779	0	5.23278	6.50107	1.9953	0	100	0.0176512
Rest S. America	0.0609363	69.5583	22.0427	0.0330009	0.0823768	0	3.02396	2.24689	2.42536	0.587375	100	2.33901
Rest S. Asia	0.000108548	0	54.1086	0	3.82707	0	5.88757	30.0847	6.09206	0	100	0.00416658
Russia	0.000362953	0	10.3627	0	0	0	84.7243	0.47505	4.43797	0	100	0.0139318
SE. Asia	0.00142214	49.7567	3.53346	0.587861	43.3165	0	0.629544	1.70745	0.468425	0	100	0.0545882
South Africa	0.00115436	0	85.2603	0	0.0082802	0	9.1267	3.51303	2.0917	0	100	0.0443095
Turkey	2.69094e-05	0	48.2782	0	0.0147071	0	18.0838	27.9887	5.6346	0	100	0.00103291
Ukraine region	0.000415721	0	39.5366	0	0	0	35.0999	19.401	5.96241	0	100	0.0159572
USA	0.0143803	0	25.6193	0	0.00323792	0	40.2891	29.4177	4.67069	0	100	0.551981
W. Africa	0.0032211	82.5899	1.76012	0.563497	11.1031	0	1.24839	0.747344	0.358908	1.62873	100	0.12364
W. Europe	0.000243219	0	51.2932	0	0.0159203	0	32.2735	11.6529	4.76453	0	100	0.00933585
sugar crops TOTAL	0.087816	9.9703	3.86134	0.313392	0.745512	0	19.0582	52.104	4.267	9.68023	100	3.37077
Brazil	0.0134141	0	7.2917	0.707005	0.257875	0	22.7109	54.5679	14.4646	0	100	0.514894
C. Europe	0.000766446	0	25.2405	0	3.15976	0	35.8714	33.85	1.87835	0	100	0.0294197
Canada	4.87377e-05	0	0.111368	0	5.97656	0	31.449	62.1831	0.279905	0	100	0.00187077
China	0.00617741	0	1.14651	0	0.227853	0	16.2683	76.8421	5.51519	0	100	0.237117
E. Africa	0.00242953	75.9035	1.29133	0.184163	0.646687	0	9.76854	10.5392	1.18844	0.478047	100	0.0932564
India	0.0206151	1.68196	0.224996	0	0.944429	0	10.7816	84.9466	1.4204	0	100	0.791301
Indonesia	0.00407191	37.8351	0.347933	2.22703	0.431348	0	5.29743	8.41136	0.662117	44.7877	100	0.156298
Japan	0.000344921	0	0.610091	0	0.28243	0	21.7372	75.5617	1.80857	0	100	0.0132396
Kazakhstan region	0.000238984	0.0169386	0.0481289	0	3.28985	0	52.8241	42.9522	0.868797	0	100	0.00917327
Mexico	0.00227801	0	0.301435	0	0.39311	0	37.1481	60.1013	2.05604	0	100	0.0874405
Middle East	0.000609961	0.46221	0.945274	0	1.62305	0	34.4689	60.4279	2.07268	0	100	0.023413
N. Africa	0.00152481	0.267653	2.34649	0	0.121585	0	24.9632	69.9808	2.32029	0	100	0.0585292
Oceania	0.00134986	0	6.68461	0	0.389905	0	22.5305	42.641	27.754	0	100	0.0518139
Rest C. America	0.00198873	0	0.892852	0.273271	0.454242	0	44.5693	50.1338	3.67654	0	100	0.0763364
Rest S. Africa	0.00055335	0	2.96601	3.48202e-06	3.12601	0	46.8174	31.9717	3.97292	11.1459	100	0.0212401
Rest S. America	0.00231274	0	5.19369	0	2.87047	0	37.2637	47.3432	7.32896	0	100	0.0887733
Rest S. Asia	0.00516199	2.1314	1.21513	0	0.746537	0	14.144	79.6556	2.1074	0	100	0.19814
Russia	0.00125175	0	9.03474	0	4.34903	0	62.7095	19.8648	0.766282	3.27561	100	0.0480477
SE. Asia	0.0147167	32.3664	0.118787	0.534263	0.199933	0	7.36794	14.5404	0.277981	44.5943	100	0.564892
South Africa	0.000970326	0	16.3334	0	0.276281	0	48.5556	28.9246	5.91006	0	100	0.0372455
Turkey	0.000364616	0	0.816913	0	5.65846	0	56.8342	33.9607	2.72979	0	100	0.0139956
Ukraine region	0.000254605	0	3.25511	0	16.1931	0	77.7969	1.80286	0.952105	0	100	0.00977289
USA	0.00222539	0	2.01534	0	0.45743	0	44.2328	51.1088	2.18557	0	100	0.0854204
W. Africa	0.000319667	45.0022	1.86677	0.360596	1.72608	0	33.5182	14.0543	3.4718	0	100	0.0122703
W. Europe	0.00382064	0	35.2584	0	0.454359	0	31.4367	30.9866	1.864	0	100	0.146653
temperate cereals TOTAL	0.0811796	17.2116	26.0138	0.0536203	0.57778	0	13.6442	18.2019	2.41804	21.8791	100	3.11604
Brazil	0.00086454	82.6708	1.76096	0.358035	0.431855	0	2.4824	3.89926	8.20087	0.195864	100	0.0331849
C. Europe	0.00320649	0	3.03218	0	0.750458	0	36.0074	55.8581	4.35184	0	100	0.12308
Canada	0.0020296	0.242248	2.85304	0	0.621014	0	38.7977	55.6247	1.3468	0.514483	100	0.0779053
China	0.00145609	0	1.96529	0	0.652295	0	6.14607	35.5258	7.30535	48.4052	100	0.0558913
E. Africa	0.00949954	63.8526	2.53558	0.263708	0.0549215	0	2.13634	2.56691	0.885772	27.7042	100	0.364635
India	0.00046612	0	1.3972	0	32.3552	0	6.7909	51.3726	8.08406	0	100	0.0178918
Japan	8.23229e-05	0	25.1687	0	0.033377	0	14.8406	47.8769	12.0805	0	100	0.00315992
Kazakhstan region	0.000632826	0	6.17697	0	0.275477	0	49.986	33.3489	10.2126	0	100	0.0242907
Korea	3.01448e-05	0	3.59077	0	1.15349	0	27.8377	57.3008	10.1172	0	100	0.00115709
Mexico	0.000188577	0	17.7584	0	1.87266	0	25.8293	41.035	13.5047	0	100	0.00723845
Middle East	0.00179608	5.13742	2.45068	0	0.403889	0	23.6032	57.9456	10.4592	0	100	0.0689415
N. Africa	0.00077514	5.23639	1.68524	0	0.168939	0	23.5442	43.8055	25.5597	0	100	0.0297534
Oceania	0.0205921	0	90.8943	0	0.0105829	0	3.05466	5.57716	0.463287	0	100	0.790419
Rest C. America	0.00028075	0	0.00924042	3.54113e-06	0.10438	0	0.0893124	0.0287083	0.00749054	99.7609	100	0.0107765
Rest S. Africa	0.000131717	84.5495	3.37137	0	1.70888	0	5.8472	2.98569	1.53736	0	100	0.00505588
Rest S. America	0.00598782	85.6264	1.46432	0.0137059	1.57668	0	4.24668	5.41867	1.65353	0	100	0.22984
Rest S. Asia	9.83474e-05	0	6.2742	0	11.5036	0	6.63665	26.5567	49.0289	0	100	0.00377502
Russia	0.00336843	0	0.651223	0	0.806232	0	61.152	29.7002	3.3077	4.38257	100	0.129295
SE. Asia	0.00324985	19.5124	0.037348	0.188831	0.411011	0	0.425363	0.559479	0.0992704	78.7663	100	0.124744
South Africa	0.000239925	0	65.397	0	0.812707	0	20.7301	7.91829	5.14191	0	100	0.00920938
Turkey	0.00130635	0	3.65301	0	2.72135	0	24.5481	61.8779	7.19968	0	100	0.0501437
Ukraine region	0.00186517	0	13.9573	0	0.90748	0	34.8324	27.5537	3.12322	19.626	100	0.0715938
USA	0.00203765	0.0907248	3.0605	0	0.22101	0	14.3986	13.148	2.78426	66.2969	100	0.0782143
W. Africa	0.00123013	95.8904	0.482614	0.684875	0.215876	0	1.55691	0.679179	0.490182	0	100	0.047218
W. Europe	0.0100555	0	11.4196	0	0.360853	0	34.7323	49.2987	4.18854	0	100	0.385977
temperate oil crops TOTAL	0.0592367	26.8507	28.1404	0.15269	2.10228	0	11.8308	26.0565	4.84456	0.022115	100	2.27377
Brazil	0.000539543	57.2583	22.6902	0.149012	6.50692	0	0.617993	1.26309	11.5145	0	100	0.0207101
C. Europe	0.00293494	0	29.1484	0	0.012846	0	22.2904	44.8599	3.68847	0	100	0.112656
Canada	0.00577682	0	25.9615	0	4.31247e-05	0	17.6968	55.3321	1.00964	0	100	0.22174
China	0.00399932	0	2.41201	0	0.153544	0	12.3336	60.8828	24.218	0	100	0.153512
E. Africa	0.0048753	84.608	9.68847	0.969725	2.21186	0	0.743684	0.82038	0.95778	7.68633e-05	100	0.187136
India	0.00269618	5.36025	2.45359	0	17.6211	0	6.67211	55.6571	12.2358	0	100	0.103491
Indonesia	5.29414e-07	0	5.34208	0	71.6389	0	8.23712	12.266	2.51591	0	100	2.03213e-05
Japan	1.36374e-06	0	38.0528	0	0.0464906	0	12.5742	41.175	8.15146	0	100	5.23464e-05
Kazakhstan region	0.000374744	0	1.13124	0	0.0484049	0	38.0613	41.4446	19.3144	0	100	0.0143844
Mexico	0.000190059	2.39526	28.9425	0	57.12	0	2.43451	3.35231	5.7555	0	100	0.0072953
Middle East	0.000576222	5.20592	5.48672	0	0.069409	0	21.6021	60.3198	7.31601	0	100	0.022118
N. Africa	0.00143347	4.25062	23.8336	0	0.0646643	0	17.0029	39.259	15.5892	0	100	0.0550229
Oceania	0.00259125	0	75.2065	0	0.264908	0	4.12104	19.0308	1.37678	0	100	0.0994639
Rest C. America	6.48724e-05	5.12972	44.0167	0.0417166	47.8199	0	1.94623	0.671113	0.37461	0	100	0.00249009
Rest S. Africa	0.00280981	76.0775	17.9557	0.00028998	0.92248	0	1.63741	1.58244	1.82425	0	100	0.107853
Rest S. America	0.00664918	49.5457	41.5597	0.0176178	1.42407	0	2.33769	3.22335	1.74843	0.14348	100	0.255225
Rest S. Asia	0.000597771	19.9307	18.9826	0	2.44666	0	10.0972	35.8277	12.7151	0	100	0.0229451
Russia	0.00255063	0	20.6813	0	0.270437	0	50.6936	25.2743	3.08031	0	100	0.0979048
SE. Asia	0.00211857	91.2153	3.79998	0.519342	1.89608	0	0.565926	1.47735	0.52571	0.000266716	100	0.0813204
South Africa	0.00209522	0	90.9945	0	0.119333	0	3.48483	3.20665	2.19467	0	100	0.0804239
Turkey	0.000906074	0	41.6616	0	0.0177572	0	13.8979	38.2378	6.18492	0	100	0.0347792
Ukraine region	0.00269985	0	26.2237	0	0.0795139	0	32.7852	37.8855	3.02607	0	100	0.103632
USA	0.000636016	0	22.3386	0	5.80276	0	26.9859	39.2518	5.62093	0	100	0.0244132
W. Africa	0.00415372	90.152	1.65541	0.726053	5.93503	0	0.58505	0.419877	0.441136	0.0854788	100	0.159439
W. Europe	0.00794875	0	49.6375	0	0.0182758	0	14.4263	31.6571	4.26081	0	100	0.305109
temperate roots & tubers TOTAL	0.0250476	20.7893	4.21413	0.198791	13.2727	0	14.8743	40.041	4.64668	1.96305	100	0.961438
Brazil	0.00202941	0	1.17538	0	96.3422	0	0.464967	0.763374	1.25404	0	100	0.077898
C. Europe	0.000447706	0	0.222408	0	0.947452	0	30.3825	65.2644	3.18324	0	100	0.017185
Canada	0.000548556	0	25.5088	0	1.23596	0	11.3174	61.1672	0.770591	0	100	0.0210561
China	0.00462627	0	5.3681	0	0.243717	0	12.6917	70.0735	11.6229	0	100	0.177577
E. Africa	0.00307055	80.3095	2.08865	0.591909	0.0526423	0	1.28078	2.78225	0.962479	11.9317	100	0.117862
India	0.00276177	0.547672	6.92945	0	5.63342	0	12.0273	72.7588	2.10335	0	100	0.106009
Indonesia	0.00072382	84.8146	0.262588	2.77513	4.05358	0	2.72962	4.42759	0.936907	0	100	0.0277835
Japan	0.000129281	0	3.21348	0	0.238719	0	18.3562	74.227	3.96463	0	100	0.00496237
Kazakhstan region	0.000339199	0	0.810893	0	0.0867411	0	44.9928	45.2529	8.85666	0	100	0.01302
Korea	5.8276e-05	0	17.157	0	4.72412	0	19.5308	50.2331	8.35502	0	100	0.00223689
Mexico	8.45043e-05	0	4.55419	0	2.70647	0	33.0247	53.5739	6.14071	0	100	0.00324366
Middle East	0.000346195	0.0292096	8.14115	0	0.267122	0	26.7513	59.624	5.18719	0	100	0.0132885
N. Africa	0.000658594	0.889857	1.25934	0	0.004053	0	23.1724	69.9465	4.72782	0	100	0.0252798
Oceania	0.000158425	0	7.79259	0	0.245317	0	13.6101	19.0759	59.2761	0	100	0.00608106
Rest C. America	3.09353e-05	0	2.83383	1.34913	5.13989	0	43.7947	37.999	8.88346	0	100	0.00118744
Rest S. Africa	0.000833012	80.7775	10.1606	0.000146312	0.307004	0	4.42054	2.88464	1.44958	0	100	0.0319748
Rest S. America	0.00149733	0	4.23151	0	61.9472	0	8.24491	11.3352	6.25193	7.98923	100	0.0574744
Rest S. Asia	0.00101076	4.73536	2.11192	0	0.135122	0	16.5581	70.8732	5.58628	0	100	0.0387977
Russia	0.00065436	0	0.398217	0	0.670041	0	58.8965	36.4434	3.59188	0	100	0.0251173
SE. Asia	0.000407791	71.3549	0.393277	0.58244	9.25849	0	8.09577	8.30111	0.616473	1.39753	100	0.0156528
South Africa	0.000145726	0	38.1614	0	0.83924	0	36.4756	21.467	3.05669	0	100	0.00559363
Turkey	0.000143693	0	7.01631	0	0.565974	0	32.797	53.3077	6.31307	0	100	0.0055156
Ukraine region	0.000680725	0	0.476582	0	0.55311	0	46.8904	48.9109	3.16906	0	100	0.0261293
USA	0.000902688	0	1.23968	0	18.4259	0	34.4745	43.5607	2.29919	0	100	0.0346492
W. Africa	0.00118813	92.124	1.55406	0.735335	0.433438	0	2.69697	1.50076	0.955455	0	100	0.0456058
W. Europe	0.00156983	0	2.70138	0	0.063125	0	34.0776	60.5164	2.64153	0	100	0.060257
tropical cereals TOTAL	0.196286	76.4095	2.22134	0.56994	0.192796	0	1.61346	2.48781	1.28578	15.2193	100	7.53433
Brazil	0.0018026	79.6013	3.31462	0.247986	2.99456	0	2.78862	2.89914	7.78655	0.367163	100	0.0691921
C. Europe	5.5126e-05	0	20.5709	0	10.3382	0	24.9832	36.6907	7.41695	0	100	0.00211598
China	0.00471247	0	1.86215	0	0.0749834	0	4.8141	16.2815	6.61749	70.3498	100	0.180886
E. Africa	0.0419993	93.2378	2.46214	0.779019	0.0185945	0	1.12439	1.02624	1.08004	0.271727	100	1.61212
India	0.0031807	20.5833	1.32457	0	1.46003	0	9.55703	52.0633	15.0118	0	100	0.122089
Indonesia	0.0134181	0.0463454	0.146489	0.00349497	0.528143	0	0.0024541	0.00230488	0.0640014	99.2068	100	0.515049
Japan	5.98837e-07	0	1.616	0	48.4919	0	2.87803	3.80563	43.2084	0	100	2.29861e-05
Kazakhstan region	1.00816e-05	0	14.1542	0	9.13723	0	41.6547	24.0608	10.9931	0	100	0.000386976
Korea	2.73842e-05	0	23.3507	0	9.89852	0	20.473	38.1032	8.17463	0	100	0.00105113
Mexico	0.000987292	17.835	19.367	0	0.609247	0	12.0397	38.4111	11.7379	0	100	0.0378967
Middle East	0.000132471	0	26.483	0	3.18518	0	2.43415	30.6411	37.2566	0	100	0.00508483
N. Africa	0.000123149	0	0.198199	0	0.188924	0	24.4512	62.1013	13.0603	0	100	0.00472701
Oceania	0.00165648	0	88.1956	0	0.0079668	0	0.467635	3.00944	8.3194	0	100	0.0635831
Rest C. America	0.00207938	29.5991	0.12746	0.132391	1.27543	0	0.722662	0.562876	0.733731	66.8463	100	0.0798161
Rest S. Africa	0.00483877	84.2145	11.2641	0.0106295	0.0454212	0	2.00424	0.790532	1.67058	0	100	0.185734
Rest S. America	0.00234592	85.2464	2.12739	0.035004	0.672005	0	3.56105	4.60196	3.68446	0.0717678	100	0.0900468
Rest S. Asia	0.000289706	7.35697	2.90919	0	3.46172	0	11.6252	49.3038	25.3432	0	100	0.0111202
Russia	0.000297012	0	2.96704	0	0.399329	0	10.4651	3.25409	2.1556	80.7589	100	0.0114007
SE. Asia	0.00962684	20.7576	0.0623144	0.0915612	1.01252	0	0.126742	0.199912	0.0806578	77.6687	100	0.369521
South Africa	0.000102266	0	75.8487	0	0.0886033	0	15.5371	3.43017	5.09539	0	100	0.00392544
Turkey	1.19255e-05	11.9821	0.00822069	0	73.786	0	2.34502	8.04286	3.83576	0	100	0.000457754
Ukraine region	0.000502157	0	1.77262	0	0.109518	0	4.66466	2.79694	0.361528	90.2947	100	0.0192751
USA	0.00492795	0	4.19096	0	0.0268829	0	11.0548	11.1808	2.85277	70.6938	100	0.189157
W. Africa	0.102903	97.0217	0.44224	0.751857	0.00832712	0	0.981582	0.430075	0.364254	0	100	3.94989
W. Europe	0.000174469	0	23.6312	0	1.71543	0	36.0064	31.7677	6.87916	0	100	0.0066969
tropical oil crops TOTAL	0.126103	71.5379	5.52478	0.902902	1.64449	0	2.91044	8.44246	1.44376	7.59321	100	4.84042
Brazil	0.00153609	55.3963	15.9657	0.162899	15.5186	0	2.76545	3.58124	6.60983	0	100	0.0589622
C. Europe	2.2398e-05	0	0.168307	0	99.5935	0	0.126148	0.0687124	0.043323	0	100	0.000859734
China	0.00367651	0	1.75876	0	1.24316	0	13.5283	74.0001	9.46964	0	100	0.141121
E. Africa	0.0137936	86.9073	7.17792	1.88548	0.255706	0	1.51749	0.867069	1.37653	0.0125453	100	0.529462
India	0.00597212	7.05726	2.34219	0	6.57244	0	9.20529	67.7233	5.69324	1.40624	100	0.229237
Indonesia	0.0262745	63.5567	0.858921	1.74447	0.575354	0	2.85726	4.35669	0.60083	25.4498	100	1.00853
Japan	6.03956e-06	0	3.91649	0	55.7316	0	8.97388	23.0622	8.31583	0	100	0.000231826
Kazakhstan region	7.06831e-06	0	0	0	94.2849	0	1.00395	3.10903	1.60211	0	100	0.000271314
Mexico	0.000362891	0	35.529	0	18.5946	0	15.2435	25.4157	5.21726	0	100	0.0139294
Middle East	4.43119e-05	0	0.605263	0	79.582	0	15.3228	3.21296	1.27699	0	100	0.00170089
N. Africa	2.23151e-05	0	2.57647	0	18.1355	0	24.1189	43.0852	12.0839	0	100	0.000856554
Oceania	0.000404431	0	32.8147	0	2.28351	0	14.6527	33.1315	17.106	0.0115101	100	0.0155239
Rest C. America	0.000943792	39.1721	33.6751	0.250984	15.9262	0	4.72886	5.02114	1.22566	0	100	0.036227
Rest S. Africa	0.00794661	76.4877	18.7065	0.00726939	0.17521	0	1.48458	1.10766	2.03102	0	100	0.305027
Rest S. America	0.00237019	36.8801	47.4512	0.0369823	6.4427	0	2.64821	3.98242	2.55846	0	100	0.0909784
Rest S. Asia	0.00130474	1.81602	49.2452	0	2.82509	0	7.70004	32.6709	4.34827	1.3945	100	0.0500817
Russia	1.96239e-05	0	0.000413875	0	97.0235	0	1.27457	0.931724	0.769806	0	100	0.000753255
SE. Asia	0.0249687	86.5787	3.36507	0.68547	1.83933	0	2.05767	5.03023	0.419095	0.0244623	100	0.95841
South Africa	0.000119386	0	49.4277	0	5.18727	0	3.26822	1.98956	6.06144	34.0659	100	0.00458259
Turkey	0.000112258	0	0.00234766	0	92.8568	0	3.27606	0	3.86481	0	100	0.00430899
Ukraine region	8.716e-06	0	0	0	100	0	0	0	0	0	100	0.000334559
USA	0.00038943	0	3.15508	0	6.23863	0	36.4148	50.6426	3.54885	0	100	0.0149481
W. Africa	0.0330187	94.7624	1.66945	0.734992	0.132767	0	1.52231	0.63021	0.513883	0.0340215	100	1.2674
W. Europe	2.93715e-05	0	3.43107	0	93.5793	0	1.79492	0.861983	0.332731	0	100	0.00112741
tropical roots & tubers TOTAL	0.124984	71.7713	1.76627	0.44287	2.01192	0	4.42099	6.8115	1.00117	11.7739	100	4.79744
Brazil	0.00387517	67.1349	2.09983	0.326519	19.4301	0	2.47911	2.83441	5.6952	0	100	0.148746
C. Europe	8.48532e-06	0	2.63068	0	96.9806	0	0.388671	0	0	0	100	0.000325705
China	0.00859249	41.1751	1.78531	0	0.146467	0	7.21761	46.0808	3.59473	0	100	0.329819
E. Africa	0.00569707	84.8837	2.37937	0.465178	1.99568	0	3.6146	4.58645	1.48002	0.595026	100	0.218679
India	0.000663702	0	5.29234	0	26.3526	0	7.76907	59.2079	1.37815	0	100	0.0254759
Indonesia	0.0201694	25.5323	0.0707625	0.778347	0.18017	0	1.28745	1.73895	0.256075	70.156	100	0.774194
Japan	7.98419e-05	0	0.689154	0	0.237341	0	24.0993	70.6697	4.30449	0	100	0.00306469
Korea	4.47972e-05	0	0.540517	0	7.76757	0	30.9993	56.1568	4.53582	0	100	0.00171952
Mexico	7.02306e-05	11.109	2.2862	0	75.5172	0	4.08068	6.23077	0.776189	0	100	0.00269577
Middle East	8.45669e-06	0	0.197719	0	74.0042	0	4.87878	9.01354	11.9058	0	100	0.000324606
N. Africa	3.61997e-05	1.88146	1.13805	0	1.61039	0	30.6225	62.8257	1.92191	0	100	0.00138951
Oceania	0.00021167	0	28.872	0	37.8645	0	3.8205	28.1185	1.32456	0	100	0.00812486
Rest C. America	0.000304944	38.024	2.54295	1.23537	17.258	0	16.6708	17.9427	6.3262	0	100	0.0117051
Rest S. Africa	0.00974446	78.3586	8.73239	0	0.494744	0	6.48233	4.77542	1.15655	0	100	0.374036
Rest S. America	0.00169869	65.123	0.306325	0.0847062	17.6443	0	4.76146	8.0898	3.78781	0.202645	100	0.0652035
Rest S. Asia	0.000682386	0	3.15079	0	90.9696	0	1.03241	4.45699	0.390207	0	100	0.0261931
SE. Asia	0.0115185	78.165	0.265737	0.999447	1.15087	0	4.42238	9.9687	0.442997	4.58484	100	0.442131
South Africa	2.87158e-05	0	66.5659	0	11.275	0	9.72765	5.88214	6.5493	0	100	0.00110224
Turkey	1.1972e-05	0	2.14288	0	97.9114	0	-0.0875974	0.0256989	0.00759571	0	100	0.00045954
USA	9.92022e-05	0	10.4465	0	15.0588	0	25.7601	43.1113	5.62335	0	100	0.00380783
W. Africa	0.0613981	90.7319	1.26678	0.38608	0.085005	0	4.76543	2.26234	0.502436	1.4423e-06	100	2.35674
W. Europe	1.36347e-05	0	1.20922	0	79.6902	0	15.7441	2.48905	0.867414	0	100	0.000523361
vegetables & fruits TOTAL	0.176064	55.3016	2.83581	0.535435	4.26929	0	5.79564	20.1682	3.43245	7.66149	100	6.75814
Brazil	0.00100509	0	17.5024	2.14409	2.77677	0	9.59418	12.4154	55.5672	0	100	0.0385797
C. Europe	0.000528692	0	1.35625	0	0	0	31.6962	59.2377	7.70989	0	100	0.0202936
Canada	9.29683e-05	0	3.97292	0	0	0	26.7963	67.2706	1.96022	0	100	0.00356854
China	0.0259017	0	3.68595	0	0.00441092	0	13.3815	74.8039	8.12425	0	100	0.994223
E. Africa	0.0184607	94.9346	0.949991	0.225275	0.00407261	0	0.81942	1.07172	0.742696	1.25218	100	0.708605
India	0.00842281	6.03387	9.46075	0	0	0	10.4643	68.5751	5.466	0	100	0.323305
Indonesia	0.0181479	56.0181	0.158743	1.53119	23.0431	0	1.11044	1.67437	0.598306	15.8658	100	0.696596
Japan	0.000504761	0	3.40341	0	0	0	19.1388	70.4606	6.99717	0	100	0.019375
Kazakhstan region	0.000722124	0	5.7178	0	0	0	35.7279	50.7153	7.83892	0	100	0.0277184
Korea	0.000382732	0	2.80302	0	0	0	22.5125	67.7319	6.9526	0	100	0.014691
Mexico	0.000835717	0	2.39055	0	0.818972	0	34.8238	48.4731	13.4936	0	100	0.0320786
Middle East	0.00204913	4.63783	3.02212	0	0	0	22.0082	58.4577	11.8741	0	100	0.078655
N. Africa	0.00162111	2.80261	6.00646	0	0	0	23.8039	49.3358	18.0512	0	100	0.0622254
Oceania	0.000761725	0	37.6287	0	0.176035	0	9.38081	9.83822	42.9762	0	100	0.0292384
Rest C. America	0.00126272	50.2784	3.11519	0.517742	7.55983	0	16.324	17.0156	5.1893	0	100	0.048469
Rest S. Africa	0.00869317	90.2489	5.63543	0.000127361	0.0227187	0	1.6014	0.968812	1.17985	0.342747	100	0.333683
Rest S. America	0.00142163	0	14.9203	0.0699537	8.92109	0	21.5147	28.4036	24.5477	1.62269	100	0.0545685
Rest S. Asia	0.00172143	5.44284	8.14213	0	0.00182215	0	12.2055	59.5501	11.2086	3.44902	100	0.0660763
Russia	0.000479949	0	0.396146	0	0	0	57.4373	37.8205	4.34607	0	100	0.0184226
SE. Asia	0.0345276	57.1141	0.252155	0.831254	8.69733	0	0.829494	2.19104	0.350633	29.734	100	1.32533
South Africa	0.000688776	0	66.467	0	2.36615e-05	0	17.6814	11.1655	4.68613	0	100	0.0264383
Turkey	0.00124349	0	8.82582	0	0	0	22.4199	61.875	6.87927	0	100	0.0477309
Ukraine region	0.000295802	0	1.04751	0	0	0	43.4173	49.361	6.17418	0	100	0.0113542
USA	0.00140915	0	7.60528	0	4.83909e-05	0	36.8268	48.2488	7.31909	0	100	0.0540896
W. Africa	0.0424088	96.0457	1.21183	0.724232	0.16415	0	0.820343	0.463145	0.570559	0	100	1.62784
W. Europe	0.00247462	0	6.18183	0	0	0	30.5334	55.0368	8.24794	0	100	0.0949871
wheat TOTAL	0.211894	12.5258	12.8091	0.0274809	3.90464	0	17.6649	34.0439	3.79701	15.2272	100	8.13345
Brazil	0.00724964	57.1051	26.8005	0.211096	5.39171	0	1.65821	2.36127	6.47206	0	100	0.278274
C. Europe	0.00733484	0	7.93885	0	0.0220495	0	38.1129	51.3784	2.54773	0	100	0.281544
Canada	0.0103065	4.87332	36.246	0	2.04313e-06	0	21.9192	36.3185	0.643032	0	100	0.395608
China	0.0198169	0	0.975565	0	0.637955	0	10.9203	83.02	4.4462	0	100	0.760662
E. Africa	0.00974062	57.4269	17.4751	0.357688	0.226184	0	3.29785	1.96097	0.904701	18.3506	100	0.373889
India	0.0207601	3.90827	2.07062	0	8.94333	0	7.23058	71.7583	5.98357	0.105377	100	0.796866
Japan	0.000289491	0	13.7781	0	6.19734	0	22.2982	52.7518	4.9746	0	100	0.011112
Kazakhstan region	0.00365901	0	1.3999	0	0.376625	0	39.7077	45.7508	12.765	0	100	0.140449
Korea	8.88843e-05	0	0.216679	0	87.4941	0	3.67233	7.08684	1.53008	0	100	0.00341178
Mexico	0.000446319	0	2.1795	0	2.5916	0	36.2776	45.6599	13.2914	0	100	0.0171317
Middle East	0.00574624	0.400065	7.82815	0	0.26862	0	22.4004	56.6432	12.4596	0	100	0.220566
N. Africa	0.00344865	3.25972	4.59213	0	0.0319512	0	28.2627	51.8625	11.9909	0	100	0.132375
Oceania	0.0039781	0	15.4427	0	0.245171	0	27.1309	45.7539	11.4118	0.0155171	100	0.152697
Rest C. America	0.000228089	0.355328	34.0991	0.00770528	65.3975	0	0.0847141	0.00343877	0.0522895	0	100	0.00875507
Rest S. Africa	0.000926903	76.3517	7.16029	1.13417e-06	0.497788	0	1.83252	1.00448	2.25772	10.8955	100	0.0355787
Rest S. America	0.0160113	83.6676	1.14798	0.0191882	0.842036	0	6.50693	5.78504	1.95565	0.075577	100	0.614585
Rest S. Asia	0.0382345	0.967198	0.756475	0	0.956943	0	2.86347	14.0261	2.8654	77.5644	100	1.46761
Russia	0.0192108	0	41.8856	0	0.0625466	0	42.7627	13.7712	1.02354	0.494511	100	0.737396
SE. Asia	0.00407386	0	0.0688725	0	85.1606	0	0.0278105	0.201011	0.0325601	14.5092	100	0.156373
South Africa	0.000751966	0	51.0601	0	0.00196248	0	23.142	11.3739	14.4221	0	100	0.0288639
Turkey	0.0034036	0.594182	11.7412	0	0.15755	0	25.4466	54.3641	7.69636	0	100	0.130645
Ukraine region	0.00344808	0	2.01349	0	0.036599	0	58.9604	36.4287	2.56086	0	100	0.132353
USA	0.0117252	2.11916	34.0481	0	0.287865	0	30.299	29.9503	3.29554	0	100	0.450064
W. Africa	0.00067311	91.4519	1.94602	0.742211	4.3836	0	0.6219	0.312643	0.541702	0	100	0.025837
W. Europe	0.0188258	0	19.6909	0	0.038303	0	33.1779	44.3848	2.70802	0	100	0.722619

## Sheet: Natveg_to_AGRI_by_origin
Total area converted from natural vegetation to agriculture by origin (Mha)
Origin GLCT	1975	1980	1985	1990	1995	2000	2005	2010	2015	2020	Cumulative	% cumulative
bore	3.93698	5.36242	6.5493	6.1461	5.339	0.945281	0.0227007	0.00736412	0.503105	0.00361175	28.8159	4.26198
ccfo	1.47195	1.34702	2.14058	1.70927	1.80795	0.472963	0	0	0.073559	0	9.02329	1.33458
dsrt	1.06359	0.106118	0.298012	0.599192	2.78967	0.10686	0.101832	0.369159	0.736433	1.13118	7.30205	1.08
rfab	0	0.0283897	0.375787	0.583372	0.187141	0	0	0	0.0214643	0.0823692	1.27852	0.189098
rftm	1.04805	2.86878	5.64357	3.75762	6.74432	3.79258	4.76905	4.47675	5.13204	9.01392	47.2467	6.98796
scrb	8.84192	2.82133	8.17068	7.75457	12.4668	7.08628	10.0639	10.1695	5.91014	7.52278	80.808	11.9518
stepp	12.7022	10.4459	21.177	18.3408	17.1358	4.75986	4.49691	5.34028	10.7408	3.55364	108.693	16.0761
svna	23.1471	13.4401	15.6449	19.5605	22.7305	16.3133	22.3896	18.4195	11.8187	17.0968	180.561	26.7056
tdfo	3.26616	4.03382	7.99801	5.07233	3.48948	2.56701	0.00610228	0.0146669	0.366822	0.021507	26.8359	3.96913
tmfo	3.0872	1.17097	2.04644	1.83165	3.70088	0.555922	0.0415974	0	0.687137	0.0484104	13.1702	1.94792
trof	5.81866	3.78199	5.84014	5.42129	2.82925	5.68914	8.96835	6.09807	4.04014	3.88994	52.377	7.74675
trow	7.39486	4.23835	5.74399	5.59262	6.62754	4.7662	8.12967	4.10851	4.56703	3.90284	55.0716	8.1453
tund	0.788323	4.3734	5.92919	3.83099	2.26802	0.0123006	0	0	0.162056	0.00682338	17.3711	2.56925
tuwd	0.675038	1.90864	1.72251	1.32655	0.976833	0	0	0.0447704	0.0758036	0	6.73014	0.995414
wmfo	7.58297	5.25636	9.25337	6.04692	5.82826	3.81507	0.652293	0.612768	1.33942	0.443233	40.8307	6.03901
Grand Total	80.825	61.1835	98.5335	87.5738	94.9215	50.8828	59.642	49.6613	46.1747	46.717	676.115	100

## Sheet: Natveg_to_AGRI_by_crops
Total area converted from natural vegetation to agriculture by crops (Mha)
	1975	1980	1985	1990	1995	2000	2005	2010	2015	2020	Cumulative	% cumulative
Pasture	41.2456	42.4028	51.5928	51.9528	53.8953	31.8313	34.2785	27.4295	23.7574	18.1745	376.561	55.6947
Maize	2.6063	1.7921	5.99098	6.79239	0	2.28577	2.89173	3.47015	2.78824	4.35832	32.976	4.87727
Oil & palm fruit	0.0778288	0.14344	0.395379	0.444818	0.302766	0.747592	1.91733	2.05848	1.97497	1.28426	9.34687	1.38244
Other non-food & luxury & spices	1.7924	1.4268	2.14267	1.91969	1.72523	1.96361	2.63622	1.68618	1.57529	1.86895	18.7371	2.77128
Other temperate cereals	2.23618	0.192682	2.55751	2.75864	3.69978	0.741915	0.616939	0.453609	0.500589	1.10723	14.8651	2.1986
Plant based fibres	1.39128	0.659371	2.1279	1.25784	1.77154	0.478758	0.267734	0.193058	0.0907323	0.898467	9.13667	1.35135
Pulses	3.98034	1.50681	3.54705	2.04881	2.86332	1.09595	1.46181	1.13454	0.963486	1.72932	20.3314	3.0071
Rice	7.33001	3.39502	3.39456	1.63684	2.99496	0.510566	0.619136	1.97448	0.697599	1.11556	23.6687	3.50069
Soybeans	1.46042	1.38117	4.05945	1.84247	2.88604	1.0785	3.62425	1.63833	2.65	1.68421	22.3048	3.29897
Sugar crops	6.64583	0.607507	0.799625	1.10114	1.38404	0.392793	0.209996	0.406468	1.14813	0.513228	13.2088	1.95363
Temperate oil crops	0.673195	1.19811	2.44947	2.19944	2.3792	0.81815	0.412162	1.10876	0.970919	1.1867	13.3961	1.98133
Temperate roots & tubers	0.0760605	0.291746	0.806837	0.803414	1.46174	0.181161	0.223043	0.251936	0.156736	0.225608	4.47828	0.662355
Tropical cereals	3.20546	1.79927	3.63931	2.23849	4.07185	2.20146	3.54085	2.32793	0.883285	3.55517	27.4631	4.0619
Tropical oil crops	1.72885	1.39715	2.26736	1.31048	1.90908	1.85507	1.84845	1.85025	1.03896	1.95053	17.1562	2.53747
Tropical roots & tubers	1.36041	1.30354	2.16991	1.24593	1.61065	1.34459	1.44261	1.07233	0.819474	1.96161	14.3311	2.11962
Vegetables & fruits	1.28936	1.28077	4.90641	4.0521	3.85631	1.52677	2.11902	2.29094	5.58116	2.7834	29.6862	4.39071
Wheat	3.72541	0.405182	5.68632	3.96848	8.10973	1.82889	1.53219	0.314373	0.577712	2.31995	28.4682	4.21056
Grand Total	80.825	61.1835	98.5335	87.5738	94.9215	50.8828	59.642	49.6613	46.1747	46.717	676.115	100

## Sheet: Natveg_to_AGRI_by_region
Total area converted from natural vegetation to agriculture by region (Mha)
	1975	1980	1985	1990	1995	2000	2005	2010	2015	2020	Cumulative	% cumulative
Brazil	17.5254	11.5409	8.0338	10.0077	12.4379	6.9378	9.59743	3.47898	9.25651	5.58576	94.4021	13.9624
C. Europe	0.444447	0	0	0.00864135	0.00497175	0	0	0	0	0	0.45806	0.0677488
Canada	0.0369424	0	0.868205	0.420146	1.53612	0	0	0	0	0.0500357	2.91145	0.430614
China	12.8214	31.2122	46.9668	30.9696	18.6466	10.1407	0.00576768	0.00797275	6.98604	0.370788	158.128	23.3877
E. Africa	2.25841	1.16736	3.43355	7.32696	7.69632	6.47508	9.53311	3.84226	0.453996	5.80067	47.9877	7.09757
India	4.46675	0.84046	0.296834	0.0220904	0.0648976	0	0.386592	0	0.0157723	2.0985	8.19189	1.21161
Indonesia	0.00676602	0	1.94015	3.32088	0.0076116	4.1488	6.04013	4.28818	1.98856	2.4408	24.1819	3.57659
Japan	0.0945214	0.00707268	0	0	0.104318	0	0	0	0	0.00695015	0.212862	0.0314832
Kazakhstan region	4.81907	0.0116689	4.1806	4.96726	7.87438	0.349621	0.171921	2.25386	1.61942	0.267964	26.5158	3.92178
Korea	0.0801818	0.0170558	0.0198419	0.0306415	0.0176887	0.0128946	0	0	0	0	0.178304	0.0263719
Mexico	0	0.763416	3.27839	3.77047	1.19844	0.547088	0.248959	0.326985	0	0.13955	10.2733	1.51946
Middle East	0.917239	0.0701605	2.58202	0.822778	2.83496	0.777399	2.17223	0.35899	1.97808	1.97258	14.4864	2.1426
N. Africa	1.82139	1.06418	0.00688356	0.393291	1.37484	0.25743	0.286267	1.24562	1.65608	2.09319	10.1992	1.5085
Oceania	3.34381	0.0629942	0	0	0	3.20279	0	0	0	0	6.60959	0.977583
Rest C. America	1.70386	1.14727	1.41909	1.03106	0.538715	0.154996	0.222444	0	0	0.29284	6.51027	0.962894
Rest S. Africa	2.25133	1.18918	2.17146	1.88775	4.62643	3.68816	0	10.2833	3.55391	1.58052	31.2321	4.61934
Rest S. America	9.08944	2.71676	6.02919	0.0569882	2.7711	0.0236285	14.8649	11.3437	4.92922	10.4972	62.3221	9.21768
Rest S. Asia	8.68841	3.954	0.0450618	0.00683851	0.0260951	0.0157369	0.0120432	0.00676996	0.729139	1.19631	14.6804	2.17129
Russia	2.1334	0.311058	1.61155	3.35165	6.08373	0.149559	0.339987	0.0401298	3.59691	0	17.618	2.60577
SE. Asia	4.26746	4.71616	3.18589	3.54026	0.83757	0.96612	2.7484	4.80569	4.38913	2.56985	32.0265	4.73685
South Africa	0	0	0	1.93905	1.57866	1.1287	0	0.0136619	0.230769	0.007795	4.89863	0.724526
Turkey	0.533913	0.290989	0.573144	2.01171	1.37548	1.21866	0.314408	0.0129848	0.0668296	0.0805642	6.47868	0.958222
Ukraine region	1.29724	0.0538964	0.484106	2.55564	3.72071	0	0.00586043	0	0.00559061	0.00589684	8.12894	1.2023
USA	0	0.00398238	2.10816	1.14881	4.14438	0	0	0	0.077236	0.227419	7.71	1.14034
W. Africa	0.0204853	0.0323793	9.29885	7.98355	15.4196	10.6877	12.6916	7.35218	4.64147	9.43184	77.5596	11.4714
W. Europe	2.20316	0.0103807	0	0	0	0	0	0	0	0	2.21354	0.327391
Grand Total	80.825	61.1835	98.5335	87.5738	94.9215	50.8828	59.642	49.6613	46.1747	46.717	676.115	100

## Sheet: Natveg_to_AGRI_by_tropical
Total area converted from natural vegetation to agriculture by natural vegetation category & tropical-temperate regions (Mha)
	1975	1980	1985	1990	1995	2000	2005	2010	2015	2020	Cumulative	% cumulative
Temperate	27.2029	33.0526	59.4013	48.6192	49.2969	14.035	3.29644	3.93322	16.217	5.08318	260.138	38.4753
forest natveg	12.8942	16.1526	29.9871	22.8305	24.0392	8.86891	0.195014	0.0144406	3.42963	0.227164	118.639	17.5471
non forest natveg	14.3087	16.9	29.4142	25.7887	25.2576	5.16605	3.10142	3.91878	12.7873	4.85602	141.499	20.9282
Tropical	53.6221	28.1309	39.1323	38.9546	45.6246	36.8479	56.3455	45.7281	29.9577	41.6338	415.977	61.5247
forest natveg	20.7127	11.9355	15.6041	13.3307	12.5146	13.7353	22.3947	15.3037	13.3011	17.1787	156.011	23.0746
non forest natveg	32.9094	16.1954	23.5281	25.6239	33.11	23.1126	33.9508	30.4244	16.6566	24.4552	259.966	38.45
Grand Total	80.825	61.1835	98.5335	87.5738	94.9215	50.8828	59.642	49.6613	46.1747	46.717	676.115	100
